# Supplementary material for: Predicting Hospital Length of Stay at Admission Using Global and Country-Specific Competing Risk Analysis of Structural, Patient, and Nutrition-Related Data from nutritionDay 2007–2015
Source: Nutrients. 2021 Nov 16;13(11):4111. doi: 10.3390/nu13114111 (PMC8624242; doi:10.3390/nu13114111)
Supplement: Supplementary file 1 [file nutrients-13-04111-s001.zip]

Archive with 2 entries (2 files):
- Copy of Supplementary Tables 2021-11-16.xlsx
- Supplementary Figure S1 2021-11-02.pdf
