# Supplementary material for: Predicting Hospital Length of Stay at Admission Using Global and Country-Specific Competing Risk Analysis of Structural, Patient, and Nutrition-Related Data from nutritionDay 2007–2015
Source: Nutrients. 2021 Nov 16;13(11):4111. doi: 10.3390/nu13114111 (PMC8624242; doi:10.3390/nu13114111)
Supplement: Supplementary file 1 [file nutrients-13-04111-s001.zip › Copy of Supplementary Tables 2021-11-16.xlsx]

## Sheet: Table S1
Table S1							Table S1 (continued 1)							Table S1 (continued 2)
Median length of stay by baseline variables adjusted for length bias							Median length of stay by baseline variables adjusted for length bias							Median length of stay by baseline variables adjusted for length bias
		Total	Time to dischargea	Time to transfera	Time to deatha				Total	Time to dischargea	Time to transfera	Time to deatha				Total	Time to dischargea	Time to transfera	Time to deatha
		n=90,480	n=65,509	n=11,553	n=3,199				n=90,480	n=65,509	n=11,553	n=3,199				n=90,480	n=65,509	n=11,553	n=3,199
Age							Comorbidities (multiple selection possible)**							Weight Δ in the last 3 months (prior to hospitalization)
18-30		4 (2-7)	4 (2-7)	5 (3-12)	7 (3-16)		Diabetes I/II		6 (3-12)	6 (3-11)	8 (4-16)	11 (6-23)		Lost weight		7 (3-13)	6 (3-12)	10 (4-19)	14 (7-26)
31-40		4 (2-7)	4 (2-7)	5 (3-12)	9 (4-18)				6 (4-11)	5 (3-9)	9 (5-17)	13 (6-24)		Idem (stayed the same)		4 (3-9)	4 (2-8)	7 (3-14)	11 (5-21)
41-50		5 (3-9)	4 (2-8)	7 (4-14)	10 (5-21)		Stroke		7 (3-14)	7 (3-12)	9 (5-19)	11 (6-22)		Gained weight		4 (3-8)	4 (2-8)	7 (3-13)	9 (3-22)
51-60		5 (3-9)	4 (3-9)	7 (3-15)	13 (5-24)				6 (4-11)	5 (3-10)	9 (5-17)	12 (6-24)		Unsure		7 (3-13)	6 (3-12)	10 (5-18)	12 (5-21)
61-70		5 (3-10)	5 (3-10)	8 (4-15)	14 (6-25)		COPD		7 (3-12)	6 (3-11)	8 (4-16)	13 (5-21)		Missing		6 (4-12)	4 (2-9)	10 (5-20)	10 (6-20)
71-80		7 (4-13)	6 (3-11)	9 (5-17)	13 (6-24)				6 (4-11)	5 (3-10)	9 (5-17)	12 (6-24)		Nutrition risk screening at admission
≥81		8 (4-15)	7 (3-13)	10 (5-19)	11 (6-22)		Myocardial infarction		6 (3-12)	6 (3-11)	9 (5-17)	10 (5-22)		Not Screened		7 (4-12)	5 (3-10)	10 (5-17)	12 (7-22)
Sex									6 (4-11)	5 (3-10)	8 (4-15)	12 (6-23)		Screened		5 (3-10)	5 (3-9)	8 (4-16)	12 (6-24)
Male		6 (4-12)	5 (3-9)	9 (5-17)	12 (6-24)		Cardiac insufficiency		6 (3-12)	6 (3-11)	9 (5-17)	11 (5-22)		Missing		5 (4-11)	5 (4-11)	3 (2-6)	2 (2-2)
Female		6 (4-11)	5 (3-10)	10 (5-17)	12 (6-23)				6 (3-12)	5 (3-10)	8 (4-16)	12 (6-24)		Dedicated nutrition care person (department)
Year							Other		5 (3-11)	5 (3-10)	8 (4-16)	11 (6-22)		Yes		5 (3-10)	5 (3-9)	8 (4-16)	13 (6-24)
Year 1		-	-	-	-				6 (4-11)	5 (3-9)	10 (5-18)	13 (7-24)		No		7 (4-13)	6 (3-11)	9 (5-18)	11 (5-22)
Year 2		6 (3-12)	6 (3-11)	11 (6-19)	11 (7-21)		Affected Organs (multiple selection possible)**							Nutrition team available (hospital)
Year 3		8 (4-14)	6 (3-12)	12 (7-22)	12 (7-25)		Brain/ nerves		7 (3-14)	6 (3-12)	10 (5-20)	12 (7-23)		Yes		6 (4-12)	5 (3-10)	10 (5-18)	13 (7-24)
Year 4		6 (3-12)	6 (3-11)	10 (5-19)	13 (6-24)				6 (4-11)	5 (3-9)	9 (5-16)	12 (6-23)		No		5 (3-9)	5 (2-9)	7 (3-14)	11 (5-20)
Year 5		6 (3-12)	6 (3-11)	11 (5-21)	12 (6-23)		Eye/ ear		5 (3-10)	5 (3-9)	10 (5-21)	6 (2-14)		Dietician available
Year 6		6 (3-11)	5 (3-10)	9 (4-18)	13 (6-25)				6 (4-12)	5 (3-10)	9 (5-17)	12 (6-23)		Yes		5 (3-10)	5 (3-9)	8 (3-15)	12 (6-23)
Year 7		5 (3-10)	5 (3-9)	9 (4-17)	10 (5-21)		Nose/throat		4 (3-8)	4 (2-7)	9 (5-18)	12 (4-20)		No		7 (4-12)	5 (3-10)	10 (5-18)	13 (6-24)
Year 8		5 (3-9)	4 (2-9)	7 (4-15)	12 (6-24)				6 (4-12)	5 (3-10)	9 (5-17)	12 (6-23)		Missing		6 (3-11)	5 (3-10)	10 (5-19)	12 (6-22)
Year 9		4 (2-9)	4 (2-8)	6 (3-13)	11 (6-21)		Heart/circulatory		6 (3-11)	5 (3-10)	8 (4-15)	12 (6-23)		a outcomes are measured 30 days after nutritionDay
Year 10		5 (3-9)	4 (2-9)	7 (3-14)	12 (5-23)				6 (4-11)	5 (3-10)	9 (5-18)	12 (6-24)		*Complete cases were used for the global model
Specialty							Lung		7 (4-13)	7 (3-11)	9 (5-17)	11 (6-21)		** the variable was selected (above), or not selected (below)
Internal medicine		5 (3-10)	5 (3-9)	6 (3-12)	11 (5-20)				6 (4-11)	5 (3-9)	9 (5-17)	13 (6-24)		Definitions
Gastroenterology		6 (3-11)	5 (3-10)	7(3-14)	13 (6-26)		Liver		7 (3-13)	7 (3-12)	10 (4-17)	11 (6-24)		American Region A= Canada, United States of America
Oncology		5 (3-10)	4 (2-9)	8 (3-17)	12 (6-22)				6 (4-11)	5 (3-10)	9 (5-17)	13 (6-23)		American Region B= Argentina, Brazil, Chile, Columbia, Dominican Republic,
Cardiology		4 (2-8)	4 (2-7)	5 (3-10)	7 (3-16)		Gastointestinal		5 (3-10)	5 (3-9)	8 (4-16)	12 (6-23)		Ecuador, El Salvador, Mexico, Panama, Paraguay, Uruguay
Infectology		7 (3-11)	6 (3-11)	9 (4-13)	8 (4-15)				6 (4-12)	5 (3-10)	8 (5-17)	15 (7-28)		Asia Pacific= Bangladesh, China, India, Korea, Malaysia, Philippines,
Geriatrics		13 (7-23)	12 (6-21)	17 (10-28)	14 (7-26)		Kidney/urinary/ genital tract		5 (3-11)	5 (3-10)	9 (4-16)	12 (7-25)		Singapore, Thailand
Neurology		7 (3-12)	6 (3-10)	11 (5-20)	7 (3-17)				6 (4-11)	5 (3-10)	9 (5-17)	12 (6-23)		Eastern Mediterranean Region= Egypt, Iran, Kuwait, Oman, United Arab Emirates
Psychiatry		12 (4-31)	9 (4-29)	17 (7-33)	2 (2-3)		Endocrine		6 (3-11)	5 (3-10)	8 (4-15)	12 (6-21)		Europe Region A= Austria, Belgium, Croatia, Cyprus, Czech Republic, Denmark,
Ear Nose Throat (ENT)		4 (3-8)	4 (3-7)	7 (5-16)	3 (2-7)				6 (4-11)	5 (3-10)	8 (5-17)	12 (6-24)		Finland, France, Germany, United Kingdom, Greece, Israel, Italy,
General surgery		5 (3-9)	5 (3-9)	8 (3-15)	14 (6-28)		Skeleton/bone/muscle		6 (3-13)	6 (3-12)	9 (4-17)	12 (6-26)		Luxembourg, Netherlands, Norway, Slovenia, Spain, Sweden, Switzerland,
Cardiothoracic surgery		7 (3-13)	6 (3-11)	10 (4-18)	6 (3-10)				6 (4-11)	5 (3-9)	9 (5-17)	12 (6-23)		Portugal
Orthopedic surgery		6 (3-11)	5 (3-10)	8 (4-14)	7 (2-15)		Blood/bone marrow		7 (3-14)	5 (3-10)	8 (4-17)	13 (5-25)		Europe Region B/C= Albania, Bosnia and Herzegovina, Bulgaria, Estonia,
Trauma surgery		4 (2-9)	4 (2-9)	7 (3-15)	3 (3-6)				6 (4-11)	6 (3-13)	9 (5-17)	12 (6-23)		Georgia, Hungary, Latvia, Lithunia, Poland, Romania, Russian Federation,
Neurosurgery		6 (3-12)	5 (3-10)	9 (3-22)	2 (2-5)		Skin		6 (3-12)	6 (3-11)	10 (4-19)	10 (6-22)		Serbia, Slovakia, Turkey, Ukraine
Gynaecology		4 (3-7)	4 (3-7)	5 (3-11)	4 (4-9)				6 (4-11)	5 (3-10)	9 (5-17)	12 (6-23)		Japan=Japan
Long-term care		20 (8-40)	18 (6-36)	22 (8-41)	7 (4-12)		Ischaemia		8 (4-16)	8 (4-15)	10 (5-21)	9 (4-18)
Other		6 (4-12)	5 (3-10)	10 (5-19)	12 (6-24)				6 (4-11)	5 (3-10)	9 (5-17)	12 (6-23)
Nephrology		6 (2-11)	5 (2-10)	8 (4-14)	6 (3-15)		Cancer		6 (3-13)	5 (3-11)	11 (4-20)	14 (7-25)
Pediatrics		4 (2-9)	4 (2-8)	2 (2-3)	4 (4-4)				6 (4-11)	5 (3-9)	9 (5-17)	12 (6-23)
Regions							Infection		8 (4-14)	7 (4-13)	11 (7-21)	11 (6-23)
American Region A		3 (2-6)	3 (2-5)	5 (3-8)	8 (4-15)				6 (4-11)	5 (3-10)	9 (5-17)	12 (6-23)
American Region B		6 (3-12)	5 (3-11)	6 (2-13)	14 (8-25)		Others		4 (2-9)	4 (2-9)	9 (4-19)	8 (3-18)
Asia Pacific		5 (3-9)	4 (2-8)	10 (6-16)	9 (4-18)				6 (4-12)	5 (3-10)	9 (5-17)	13 (6-24)
Eastern Mediterranean Region		5 (3-9)	5 (3-8)	4 (2-8)	11 (5-23)		Unit bed occupancy rate (occupied vs. available)
Europe Region A		6 (3-11)	5 (3-10)	10 (5-19)	12 (6-22)		Low to middle capacity		5 (3-9)	4 (3-9)	7 (3-13)	11 (6-21)
Europe Region B/C		7 (4-12)	6 (3-11)	10 (5-17)	11 (5-23)		High capacity		7 (4-13)	5 (3-10)	11 (6-20)	13 (6-25)
Japan		11 (5-24)	11 (5-21)	28 (16-49)	27 (9-49)		Over capacity		5 (3-11)	5 (3-10)	9 (4-18)	14 (7-24)
Ozeania		5 (2-10)	4 (2-9)	9 (5-20)	4 (2-9)

## Sheet: Table S2
Table S2
Time to discharge country models 1-10: multivariable cause-specific Cox proportional hazards competing risks results for the outcome discharged
Country	Belgium	Japan	USA	Germany	Austria	Columbia	Turkey	Portugal	Brazil	Italy
N	11041	7247	6675	6847	5647	4745	3835	3376	3305	3082
C-Statistic	0.6349	0.5896	0.6130	0.5857	0.5836	0.5634	0.5859	0.5827	0.5869	0.6005
Variable Hazard Ratio (95% CI)
Age (reference 61-70)
18-50	1.18 (1.11-1.25)***	1.19 (1.11-1.28)***	1.09 (1.02-1.16)*	1.28 (1.17-1.39)***	1.17 (1.08-1.25)***	1.02 (0.95-1.10)	1.15 (1.05-1.27)**	1.15 (1.03-1.28)*	1.04 (0.93-1.16)	1.39 (1.21-1.60)***
51-60	1.08 (1.02-1.15)*	1.08 (0.98-1.19)	1.02 (0.96-1.08)	1.12 (1.03-1.21)*	1.06 (0.99-1.15)	0.98 (0.90-1.08)	1.10 (0.99-1.21).	1.05 (0.92-1.19)	1.03 (0.93-1.14)	1.23 (1.08-1.40)**
71-120	0.82 (0.77-0.88)***	0.96 (0.91-1.02)	0.72 (0.67-0.78)***	0.87 (0.81-0.93)***	0.90 (0.84-0.96)***	0.96 (0.90-1.03)	1.01 (0.91-1.12)	0.93 (0.84-1.03)	1.01 (0.90-1.13)	1.01 (0.91-1.11)
Male	1.07 (1.03-1.12)**	1.06 (1.00-1.11).	1.05 (1.01-1.10)*	1.03 (0.98-1.08)	1.03 (0.98-1.08)	0.92 (0.87-0.97)**	0.97 (0.91-1.04)	0.96 (0.90-1.03)	0.96 (0.89-1.03)	1.01 (0.93-1.10)
Comorbidities
Diabetes I/II	0.95 (0.90-1.01).	0.89 (0.83-0.95)***	0.94 (0.89-0.99)*	0.92 (0.85-0.99)*	0.87 (0.80-0.94)***	0.98 (0.90-1.06)	0.97 (0.89-1.06)	0.88 (0.8-0.95)**	0.92 (0.83-1.01).	0.92 (0.83-1.02).
Stroke	0.83 (0.74-0.93)**	0.90 (0.79-1.03)	0.82 (0.72-0.92)***	0.97 (0.83-1.14)	0.91 (0.78-1.05)	0.93 (0.80-1.08)	0.96 (0.80-1.16)	0.91 (0.78-1.07)	0.91 (0.72-1.15)	1.01 (0.79-1.29)
COPD	0.92 (0.86-0.99)*	0.82 (0.68-0.99)*	0.99 (0.92-1.07)	1.03 (0.91-1.16)	0.94 (0.83-1.06)	0.90 (0.81-1.01).	1.04 (0.86-1.27)	0.91 (0.77-1.07)	0.97 (0.75-1.26)	0.96 (0.85-1.07)
Myocardial infarction	0.88 (0.79-0.99)*	1.06 (0.86-1.31)	1.04 (0.92-1.16)	1.04 (0.89-1.21)	1.05 (0.88-1.25)	0.97 (0.80-1.18)	0.95 (0.78-1.16)	1.14 (0.87-1.48)	1.04 (0.86-1.24)	0.91 (0.75-1.09)
Cardiac insufficiency	0.95 (0.88-1.02).	0.89 (0.77-1.02).	0.97 (0.91-1.04)	0.94 (0.86-1.02)	0.89 (0.81-0.98)*	0.98 (0.84-1.15)	0.95 (0.83-1.08)	0.93 (0.82-1.06)	0.81 (0.67-0.98)*	0.96 (0.85-1.07)
Others	0.96 (0.91-1.02)	0.95 (0.89-1.02)	0.97 (0.93-1.03)	0.94 (0.88-1.00)*	0.92 (0.86-0.98)**	0.99 (0.92-1.07)	1.10 (1.00-1.22).	1.02 (0.94-1.11)	0.91 (0.82-1.01).	0.94 (0.84-1.04)
Affected Organs
Brain/nerves	0.83 (0.77-0.90)***	0.84 (0.75-0.95)**	0.88 (0.80-0.96)**	0.93 (0.84-1.03)	0.82 (0.73-0.92)***	0.96 (0.85-1.08)	0.88 (0.65-1.19)	0.77 (0.65-0.91)**	0.85 (0.72-1.01).	0.85 (0.73-0.99)*
Eye/ear	1.29 (1.10-1.51)**	1.12 (0.96-1.31)	1.06 (0.84-1.35)	1.12 (0.99-1.28).	1.02 (0.87-1.20)	1.04 (0.76-1.43)	1.10 (0.90-1.34)	0.92 (0.60-1.40)	1.17 (0.88-1.57)	0.91 (0.62-1.34)
Nose, throat	1.09 (0.98-1.21)	1.14 (0.93-1.39)	1.19 (0.98-1.44).	0.96 (0.81-1.15)	0.89 (0.75-1.06)	0.98 (0.80-1.20)	1.11 (0.89-1.38)	0.53 (0.20-1.39)	1.17 (0.88-1.56)	1.00 (0.74-1.35)
Heart/circulatory	1.08 (1.00-1.16).	0.95 (0.88-1.03)	1.15 (1.08-1.22)***	1.00 (0.91-1.09)	1.01 (0.93-1.10)	0.98 (0.88-1.10)	1.15 (0.98-1.35).	1.10 (0.97-1.26)	0.98 (0.86-1.11)	0.93 (0.80-1.09)
Lung	0.86 (0.79-0.93)***	0.89 (0.81-0.98)**	0.88 (0.82-0.94)***	0.95 (0.87-1.04)	0.85 (0.76-0.95)**	0.92 (0.83-1.02)	0.95 (0.82-1.10)	0.84 (0.75-0.94)**	0.88 (0.77-1.02).	0.90 (0.81-1.00)*
Liver	0.80 (0.71-0.91)***	0.93 (0.85-1.03)	0.79 (0.71-0.88)***	0.96 (0.86-1.07)	0.87 (0.76-0.99)*	0.87 (0.76-1.00)*	0.94 (0.81-1.09)	0.89 (0.76-1.05)	0.79 (0.66-0.95)**	0.95 (0.80-1.13)
Gastrointestinal	1.07 (1.01-1.13)*	1.09 (1.02-1.17)*	0.99 (0.94-1.05)	1.06 (0.98-1.14)	1.05 (0.97-1.13)	1.00 (0.90-1.11)	1.02 (0.92-1.14)	1.04 (0.92-1.17)	1.04 (0.93-1.17)	0.90 (0.77-1.05)
Kidney/urinary/genital	0.93 (0.87-0.99)**	0.97 (0.9-1.060)	0.90 (0.83-0.96)**	1.10 (0.96-1.26)	1.00 (0.91-1.11)	1.09 (0.98-1.20)	1.01 (0.87-1.18)	0.93 (0.80-1.08)	1.00 (0.87-1.15)	0.99 (0.83-1.19)
Endocrine	1.08 (0.98-1.19)	0.97 (0.88-1.07)	1.03 (0.95-1.11)	0.94 (0.86-1.02)	1.04 (0.95-1.13)	1.03 (0.86-1.22)	1.00 (0.89-1.13)	1.10 (0.94-1.29)	1.13 (0.94-1.36)	1.11 (0.90-1.37)
Skeleton/bone/muscle	0.86 (0.80-0.93)***	0.74 (0.68-0.81)***	0.78 (0.71-0.85)***	0.91 (0.84-0.99)*	0.90 (0.83-0.97)**	0.91 (0.81-1.03)	0.89 (0.75-1.07)	0.92 (0.75-1.13)	0.98 (0.87-1.11)	0.56 (0.42-0.74)***
Blood/bone marrow	0.91 (0.82-1.02).	0.77 (0.69-0.85)***	0.94 (0.84-1.04)	0.89 (0.78-1.02).	0.75 (0.61-0.92)**	0.92 (0.77-1.10)	0.86 (0.69-1.06)	0.87 (0.70-1.09)	0.90 (0.75-1.08)	0.66 (0.54-0.79)***
Skin	0.91 (0.82-1.01).	0.96 (0.82-1.13)	0.71 (0.62-0.80)***	1.02 (0.89-1.18)	0.95 (0.83-1.08)	1.13 (0.95-1.33)	0.88 (0.74-1.04)	0.94 (0.79-1.13)	0.70 (0.58-0.85)***	1.06 (0.82-1.37)
Ischaemia	0.83 (0.59-1.17)	1.17 (0.95-1.45)	1.01 (0.74-1.38)	1.05 (0.79-1.39)	1.08 (0.82-1.41)	0.88 (0.49-1.59)	1.08 (0.73-1.60)	0.83 (0.64-1.09)	1.16 (0.79-1.70)	0.83 (0.56-1.23)
Cancer	0.94 (0.87-1.02)	0.82 (0.76-0.88)***	0.90 (0.81-1.00)*	0.95 (0.87-1.04)	1.15 (1.02-1.29)*	0.92 (0.82-1.04)	0.89 (0.77-1.02).	0.87 (0.77-0.99)*	0.93 (0.82-1.04)	0.89 (0.79-1.01).
Infection	0.84 (0.77-0.91)***	0.94 (0.82-1.08)	0.84 (0.76-0.92)***	0.90 (0.79-1.04)	0.72 (0.62-0.83)***	0.94 (0.80-1.10)	0.99 (0.82-1.20)	0.94 (0.82-1.08)	0.92 (0.75-1.11)	0.92 (0.77-1.10)
Others	0.93 (0.84-1.03)	1.41 (1.18-1.68)***	1.02 (0.90-1.15)	1.06 (0.95-1.19)	1.04 (0.92-1.17)	0.92 (0.78-1.08)	1.23 (1.04-1.47)*	0.93 (0.78-1.10)	1.17 (1.01-1.35)*	1.05 (0.86-1.28)
Department (reference internal medicine)
Surgery	0.95 (0.88-1.03)	0.95 (0.88-1.03)	1.04 (0.95-1.13)	0.86 (0.78-0.96)**	0.96 (0.87-1.05)	1.18 (1.05-1.32)**	1.10 (0.92-1.32)	-	1.25 (1.08-1.46)**	1.15 (0.93-1.43)
Geriatrics	0.54 (0.48-0.61)***	0.62 (0.49-0.79)***	0.93 (0.80-1.08)	0.62 (0.54-0.70)***	0.64 (0.56-0.74)***	1.13 (0.82-1.54)	-	-	0.99 (0.57-1.73)	0.81 (0.60-1.07)
Neurology	0.97 (0.84-1.11)	0.84 (0.71-0.99)*	0.98 (0.82-1.16)	0.92 (0.76-1.11)	1.09 (0.90-1.31)	-	1.25 (0.91-1.73)	-	0.61 (0.51-0.71)***	0.88 (0.64-1.21)
Ear-nose-throat	1.18 (1.01-1.37)*	0.82 (0.63-1.06)	-	0.86 (0.69-1.07)	1.02 (0.85-1.24)	-	1.11 (0.84-1.46)	-	-	0.99 (0.66-1.48)
Gynecology	0.68 (0.45-1.02).	1.15 (0.96-1.37)	0.95 (0.72-1.26)	0.95 (0.80-1.13)	1.05 (0.89-1.25)	-	1.71 (1.27-2.29)***	-	-	1.07 (0.45-2.56)
Others	0.88 (0.80-0.97)**	1.38 (1.11-1.70)**	0.83 (0.73-0.94)**	0.91 (0.79-1.05)	0.93 (0.79-1.09)	-	1.14 (0.95-1.38)	-	1.13 (0.97-1.31)	1.10 (0.91-1.32)
Bed capacity (reference low to middle)
High occupancy	0.97 (0.91-1.04)	1.05 (0.95-1.15)	1.01 (0.94-1.09)	0.93 (0.85-1.01).	0.95 (0.86-1.06)	0.99 (0.86-1.14)	0.87 (0.69-1.09)	1.04 (0.90-1.02)	0.85 (0.70-1.03).	0.9 (0.76-1.060)
Over occupied	0.95 (0.88-1.03)	1.08 (0.94-1.24)	1.03 (0.96-1.11)	0.90 (0.82-0.99)*	0.98 (0.88-1.09)	1.04 (0.91-1.18)	1.04 (0.87-1.24)	1.06 (0.90-1.25)	0.83 (0.70-0.98)*	0.82 (0.68-0.98)*
Dietician available	1.05 (0.99-1.13)	0.99 (0.90-1.08)	1.01 (0.84-1.21)	0.92 (0.85-1.00)*	1.06 (0.98-1.15)	0.94 (0.84-1.05)	0.97 (0.85-1.11)	1.04 (0.84-1.29)	0.94 (0.83-1.08)	1.01 (0.82-1.26)
Nutrition team available	0.97 (0.81-1.16)	0.81 (0.64-1.03).	0.97 (0.91-1.03)	1.01 (0.93-1.10)	1.00 (0.91-1.11)	0.94 (0.84-1.05)	1.00 (0.88-1.14)	1.07 (0.87-1.31)	0.81 (0.55-1.21)	1.17 (0.95-1.45)
Nutrition care person available	0.94 (0.82-1.07)	1.05 (0.91-1.21)	0.92 (0.81-1.04)	1.03 (0.94-1.13)	0.97 (0.85-1.12)	0.97 (0.86-1.10)	0.96 (0.84-1.09)	1.05 (0.89-1.25)	0.61 (0.51-0.72)***	0.80 (0.67-0.95)**
Screened at admission	1.00 (0.92-1.08)	1.02 (0.83-1.25)	0.93 (0.85-1.02).	1.08 (0.99-1.18)	1.07 (0.99-1.17)	1.06 (0.95-1.18)	1.03 (0.92-1.16)	1.07 (0.93-1.23)	0.83 (0.73-0.95)**	1.11 (0.96-1.28)
Weight Δ in last 3 months (ref. idem or gained weight)
Lost weight	0.85 (0.81-0.89)***	0.86 (0.82-0.91)***	0.87 (0.82-0.91)***	0.87 (0.82-0.92)***	0.86 (0.81-0.91)***	0.80 (0.76-0.85)***	0.83 (0.78-0.88)***	0.86 (0.8-0.93)***	0.84 (0.79-0.9)***	0.92 (0.85-1.00)*
Unsure or Missing	0.81 (0.74-0.90)***	0.73 (0.65-0.82)***	0.75 (0.66-0.84)***	0.82 (0.75-0.9)***	0.87 (0.79-0.96)**	0.79 (0.68-0.90)***	0.91 (0.79-1.05)	0.77 (0.67-0.9)***	0.92 (0.77-1.1)	0.89 (0.74-1.07)
acomplete cases analysis
effects incidated with "-" could not be estimated
Extreme estimates may be due to interactions.
Hazard ratios above one indicate decrease in LOS
Hazard ratios below one indicate increase in LOS
Signif. codes: 0 ‘***’ 0.001 ‘**’ 0.01 ‘*’ 0.05 ‘.’

## Sheet: Table S3
Table S3
Time to transfer country models 1-10: multivariable cause-specific Cox proportional hazards competing risks results for the outcome transferred
Country	Belgium	Japan	USA	Germany	Austria	Columbia	Turkey	Portugal	Brazil	Italy
N	11041	7247	6675	6847	5647	4745	3835	3376	3305	3082
C-Statistic	0.6252	0.6803	0.6800	0.6335	0.6163	0.5980	0.6543	0.6283	0.6372	0.6595
Variable Hazard Ratio (95% CI)
Age (reference 61-70)
18-50	0.70 (0.43-1.16)	0.89 (0.57-1.40)	0.56 (0.44-0.73)***	0.91 (0.65-1.29)	0.63 (0.40-0.98)*	1.03 (0.56-1.89)	0.52 (0.27-1.01).	1.13 (0.60-2.14)	1.14 (0.69-1.88)	0.67 (0.38-1.18)
51-60	0.97 (0.63-1.50)	1.55 (1.02-2.37)*	0.84 (0.68-1.04).	1.12 (0.80-1.56)	0.98 (0.66-1.48)	1.24 (0.71-2.17)	0.68 (0.34-1.36)	1.33 (0.85-2.07)	0.72 (0.45-1.17)	0.87 (0.57-1.32)
71-120	2.39 (1.90-3.02)***	1.86 (1.35-2.57)***	2.15 (1.84-2.52)***	1.35 (1.1-1.67)**	1.44 (1.11-1.88)**	1.19 (0.75-1.87)	0.59 (0.32-1.08).	1.37 (0.88-2.14)	0.83 (0.59-1.17)	0.85 (0.63-1.15)
Male	0.86 (0.76-0.96)**	0.90 (0.74-1.09)	0.90 (0.79-1.01).	1.04 (0.89-1.21)	1.18 (0.95-1.47)	1.30 (0.91-1.86)	1.01 (0.62-1.64)	0.78 (0.54-1.14)	0.79 (0.63-0.99)*	0.96 (0.76-1.21)
Comorbidities
Diabetes I/II	0.96 (0.85-1.09)	1.07 (0.83-1.38)	1.02 (0.90-1.15)	1.03 (0.85-1.23)	1.26 (1.00-1.59).	0.95 (0.62-1.45)	1.05 (0.67-1.65)	1.19 (0.77-1.85)	0.65 (0.38-1.12)	1.14 (0.83-1.56)
Stroke	1.19 (1.01-1.40)*	1.37 (1.03-1.82)*	1.41 (1.19-1.68)***	1.55 (1.15-2.10)**	1.43 (0.90-2.29)	1.13 (0.71-1.81)	1.16 (0.35-3.82)	1.70 (1.20-2.41)**	1.55 (0.76-3.18)	0.96 (0.55-1.68)
COPD	0.91 (0.75-1.10)	1.10 (0.59-2.07)	1.00 (0.85-1.17)	1.12 (0.80-1.57)	0.79 (0.52-1.20)	1.25 (0.72-2.19)	2.44 (1.11-5.35)*	0.98 (0.56-1.72)	3.06 (1.71-5.48)***	0.92 (0.67-1.25)
Myocardial infarction	0.97 (0.77-1.23)	0.48 (0.23-1.03).	0.73 (0.56-0.96)*	0.70 (0.47-1.04).	1.16 (0.73-1.84)	1.86 (0.84-4.13)	1.73 (0.80-3.73)	0.34 (0.12-1.00)*	0.39 (0.09-1.74)	1.53 (1.04-2.25)*
Cardiac insufficiency	1.13 (0.98-1.30).	1.39 (0.94-2.04)	1.06 (0.92-1.21)	1.14 (0.94-1.40)	0.94 (0.63-1.41)	1.01 (0.58-1.77)	0.87 (0.45-1.69)	0.82 (0.51-1.31)	2.43 (1.57-3.75)***	0.91 (0.64-1.29)
Others	1.18 (1.03-1.35)*	1.49 (1.18-1.87)***	1.17 (1.04-1.31)*	0.98 (0.80-1.21)	1.25 (0.94-1.67)	1.04 (0.70-1.56)	0.80 (0.45-1.43)	1.15 (0.80-1.65)	1.22 (0.69-2.15)	0.76 (0.57-1.02).
Affected Organs
Lung	1.04 (0.90-1.21)	1.45 (1.10-1.91)**	0.83 (0.72-0.96)**	0.86 (0.67-1.11)	1.26 (0.90-1.75)	1.78 (1.25-2.53)**	0.36 (0.15-0.89)*	0.67 (0.38-1.18)	0.81 (0.46-1.43)	0.94 (0.64-1.37)
Liver	0.98 (0.77-1.25)	1.01 (0.69-1.47)	1.14 (0.87-1.50)	0.51 (0.34-0.75)***	0.93 (0.60-1.45)	0.64 (0.29-1.41)	1.27 (0.59-2.74)	0.85 (0.33-2.21)	0.51 (0.19-1.42)	1.94 (1.09-3.44)*
Skeleton/bone/muscle	0.98 (0.85-1.12)	1.13 (0.84-1.51)	1.85 (1.59-2.16)***	0.94 (0.75-1.17)	1.17 (0.86-1.59)	1.61 (0.93-2.78).	2.07 (0.63-6.84)	1.45 (0.88-2.40)	0.37 (0.18-0.77)**	3.68 (2.23-6.06)***
Cancer	0.78 (0.63-0.96)*	0.65 (0.46-0.92)*	0.81 (0.63-1.03).	0.46 (0.33-0.64)***	0.78 (0.53-1.15)	0.48 (0.14-1.63)	1.20 (0.63-2.28)	0.55 (0.36-0.86)**	0.61 (0.32-1.17)	1.09 (0.71-1.67)
Infection	1.15 (1.0-1.32).	0.61 (0.36-1.02).	0.94 (0.76-1.17)	1.02 (0.75-1.38)	0.94 (0.62-1.42)	1.05 (0.49-2.26)	2.87 (1.33-6.18)**	0.32 (0.19-0.54)***	0.66 (0.26-1.72)	1.13 (0.62-2.06)
Bed capacity (reference low to middle)
High occupancy	0.96 (0.81-1.14)	0.99 (0.69-1.41)	1.01 (0.82-1.24)	0.74 (0.54-1.02).	1.04 (0.72-1.49)	0.91 (0.46-1.80)	1.50 (0.57-3.95)	0.73 (0.46-1.16)	2.10 (0.55-7.99)	0.72 (0.35-1.47)
Over occupied	1.03 (0.87-1.23)	1.15 (0.77-1.71)	1.08 (0.90-1.30)	0.68 (0.50-0.92)*	0.85 (0.61-1.18)	0.77 (0.40-1.48)	0.65 (0.34-1.25)	0.85 (0.47-1.55)	3.28 (1.03-10.51)*	0.98 (0.56-1.72)
Dietician available	0.98 (0.85-1.12)	0.94 (0.69-1.29)	0.95 (0.57-1.60)	0.67 (0.53-0.85)**	0.95 (0.68-1.33)	1.09 (0.62-1.91)	0.99 (0.45-2.18)	0.53 (0.32-0.90)*	1.93 (0.83-4.52)	0.83 (0.52-1.32)
Nutrition team available	1.12 (0.87-1.44)	-	0.83 (0.70-0.97)*	1.47 (1.16-1.88)**	1.24 (0.86-1.79)	1.00 (0.60-1.67)	1.07 (0.54-2.15)	1.68 (0.84-3.40)	2.07 (0.51-8.47)	0.44 (0.26-0.73)**
Nutrition care person available	1.18 (0.84-1.65)	1.03 (0.77-1.38)	1.03 (0.77-1.37)	0.91 (0.66-1.26)	1.52 (0.93-2.50)	0.88 (0.54-1.43)	0.72 (0.33-1.58)	0.54 (0.32-0.92)*	-	1.56 (0.93-2.64).
Screened at admission	0.96 (0.79-1.16)	0.77 (0.24-2.50)	0.63 (0.50-0.81)***	1.23 (0.95-1.60)	0.84 (0.62-1.12)	1.42 (0.83-2.41)	1.25 (0.61-2.54)	0.74 (0.50-1.11)	0.86 (0.26-2.79)	0.69 (0.43-1.12)
Weight Δ in last 3 months (ref. idem or gained weight)
Lost weight	1.12 (0.99-1.26).	1.07 (0.78-1.48)	1.10 (0.97-1.24)	0.98 (0.82-1.16)	1.26 (0.98-1.63).	1.28 (0.88-1.87)	1.58 (1.02-2.46)*	0.85 (0.60-1.21)	1.00 (0.75-1.35)	1.14 (0.86-1.49)
Unsure or Missing	1.55 (1.33-1.81)***	2.43 (1.78-3.31)***	1.37 (1.13-1.65)**	1.60 (1.27-2.01)***	1.92 (1.44-2.55)***	1.75 (0.95-3.25).	1.05 (0.47-2.34)	0.80 (0.49-1.30)	1.87 (1.25-2.81)**	2.04 (1.37-3.01)***
acomplete cases analysis
effects incidated with "-" could not be estimated
Extreme estimates may be due to interactions.
Hazard ratios above one indicate decrease in LOS
Hazard ratios below one indicate increase in LOS
Signif. codes: 0 ‘***’ 0.001 ‘**’ 0.01 ‘*’ 0.05 ‘.’

## Sheet: Table S4
Table S4
Time to in-hospital death country models 1-10: multivariable cause-specific Cox proportional hazards competing risks results for the outcome died in hospital
Country	Belgium	Japan	USA	Germany	Austria	Columbia	Turkey	Portugal	Brazil	Italy
N	11041	7247	6675	6847	5647	4745	3835	3376	3305	3082
C-Statistic	0.7336	0.7430	0.6982	0.7075	0.7662	0.7128	0.7295	0.7222	0.6828	0.7074
Variable Hazard Ratio (95% CI)
Age (reference 61-70)
18-50	0.72 (0.37-1.42)	0.41 (0.19-0.93)*	0.69 (0.27-1.78)	0.87 (0.42-1.80)	1.15 (0.48-2.74)	0.59 (0.33-1.06).	0.78 (0.29-2.14)	1.15 (0.65-2.01)	0.68 (0.43-1.09)	0.13 (0.02-1.06).
51-60	0.58 (0.33-1.02).	0.66 (0.41-1.08).	1.60 (0.59-4.37)	0.72 (0.32-1.64)	0.90 (0.37-2.24)	1.21 (0.80-1.82)	0.75 (0.31-1.81)	1.45 (0.83-2.52)	0.93 (0.62-1.39)	0.49 (0.19-1.28)
71-120	1.46 (1.00-2.12).	1.00 (0.70-1.42)	4.48 (2.00-10.04)***	1.64 (1.06-2.54)*	2.23 (1.23-4.05)**	2.81 (1.93-4.10)***	2.40 (1.07-5.39)*	1.83 (1.32-2.54)***	1.98 (1.37-2.88)***	1.43 (0.76-2.71)
Male	1.13 (0.89-1.43)	0.94 (0.65-1.35)	1.28 (0.74-2.23)	1.32 (0.91-1.92)	1.11 (0.71-1.75)	1.22 (0.87-1.69)	1.29 (0.73-2.29)	1.12 (0.80-1.57)	1.10 (0.83-1.46)	0.99 (0.69-1.41)
Comorbidities
Diabetes I/II	0.81 (0.61-1.08)	1.16 (0.65-2.06)	0.60 (0.31-1.18)	1.18 (0.80-1.73)	0.79 (0.46-1.37)	1.38 (0.81-2.34)	0.77 (0.29-2.07)	0.96 (0.71-1.29)	1.10 (0.71-1.68)	1.29 (0.73-2.28)
Stroke	0.94 (0.63-1.40)	0.51 (0.23-1.14).	1.25 (0.55-2.85)	0.63 (0.33-1.21)	1.35 (0.52-3.50)	1.11 (0.51-2.45)	1.36 (0.56-3.33)	1.58 (1.04-2.39)*	0.98 (0.51-1.90)	1.64 (0.92-2.94).
COPD	1.07 (0.76-1.49)	1.16 (0.60-2.26)	0.92 (0.44-1.93)	0.74 (0.38-1.42)	1.42 (0.73-2.76)	0.95 (0.59-1.52)	0.48 (0.11-2.13)	0.75 (0.42-1.34)	0.76 (0.40-1.44)	0.59 (0.34-1.04).
Myocardial infarction	1.07 (0.69-1.64)	1.57 (0.59-4.23)	0.47 (0.16-1.43)	0.72 (0.33-1.62)	0.73 (0.33-1.63)	0.52 (0.16-1.74)	1.95 (0.29-13.4)	1.19 (0.36-3.95)	0.89 (0.42-1.93)	0.56 (0.18-1.75)
Cardiac insufficiency	1.08 (0.80-1.44)	1.19 (0.55-2.58)	1.51 (0.81-2.81)	1.28 (0.79-2.07)	0.78 (0.45-1.36)	1.04 (0.59-1.84)	1.08 (0.44-2.64)	1.35 (0.83-2.18)	0.92 (0.56-1.51)	1.49 (0.81-2.74)
Others	1.26 (0.94-1.67)	1.46 (0.99-2.17).	1.23 (0.70-2.18)	1.28 (0.87-1.89)	1.27 (0.80-2.03)	1.21 (0.87-1.70)	1.36 (0.76-2.42)	1.17 (0.81-1.70)	0.81 (0.63-1.06)	1.35 (0.79-2.29)
Affected Organs
Lung	1.97 (1.48-2.62)***	2.33 (1.48-3.66)***	2.31 (1.30-4.13)**	1.28 (0.78-2.11)	1.86 (0.87-4.00)	1.48 (0.98-2.23).	2.91 (1.61-5.24)***	2.16 (1.48-3.15)***	2.05 (1.27-3.30)**	1.86 (1.05-3.27)*
Liver	1.95 (1.26-3.04)**	2.44 (1.61-3.69)***	2.94 (1.46-5.93)**	1.94 (1.21-3.10)**	1.25 (0.46-3.42)	1.56 (0.67-3.60)	3.93 (1.77-8.76)***	1.72 (1.04-2.83)*	1.33 (0.65-2.73)	2.90 (1.26-6.70)*
Skeleton/bone/muscle	0.55 (0.38-0.79)**	0.83 (0.52-1.32)	0.38 (0.13-1.10).	0.34 (0.19-0.59)***	0.48 (0.26-0.88)*	0.38 (0.20-0.71)**	0.65 (0.14-3.02)	1.28 (0.57-2.88)	0.54 (0.28-1.05).	0.97 (0.50-1.90)
Cancer	3.09 (2.34-4.08)***	2.68 (1.83-3.93)***	2.77 (1.55-4.94)***	1.83 (1.22-2.77)**	2.85 (1.65-4.92)***	2.28 (1.42-3.64)***	3.63 (2.02-6.54)***	3.94 (2.71-5.72)***	3.01 (2.04-4.44)***	0.88 (0.53-1.48)
Infection	1.29 (0.93-1.79)	1.47 (0.81-2.67)	0.97 (0.35-2.70)	2.14 (1.20-3.82)*	1.26 (0.60-2.68)	0.80 (0.36-1.81)	1.07 (0.22-5.26)	0.83 (0.52-1.32)	0.86 (0.42-1.74)	1.69 (0.84-3.42)
Bed capacity (reference low to middle)
High occupancy	0.94 (0.68-1.31)	1.04 (0.63-1.72)	0.94 (0.43-2.06)	1.14 (0.73-1.78)	0.57 (0.32-1.01).	1.43 (0.87-2.36)	0.82 (0.23-2.99)	0.97 (0.63-1.50)	1.62 (1.02-2.57)*	1.08 (0.57-2.08)
Over occupied	1.09 (0.79-1.52)	0.95 (0.57-1.60)	1.38 (0.70-2.72)	1.37 (0.82-2.28)	1.03 (0.59-1.81)	0.80 (0.48-1.32)	0.71 (0.30-1.70)	1.14 (0.60-2.19)	1.37 (0.84-2.25)	1.20 (0.62-2.32)
Dietician available	1.25 (0.93-1.67)	1.38 (0.93-2.07)	0.31 (0.09-1.04).	0.95 (0.55-1.64)	0.63 (0.39-1.03).	0.76 (0.48-1.21)	0.51 (0.21-1.25)	1.37 (0.67-2.82)	1.18 (0.77-1.81)	0.79 (0.47-1.33)
Nutrition team available	0.98 (0.65-1.45)	0.71 (0.18-2.84)	0.89 (0.47-1.69)	1.04 (0.53-2.05)	0.58 (0.35-0.97)*	1.22 (0.79-1.89)	2.48 (0.98-6.26).	0.79 (0.51-1.23)	1.08 (0.24-4.89)	1.50 (0.86-2.62)
Nutrition care person available	0.80 (0.51-1.25)	0.88 (0.54-1.43)	1.71 (0.53-5.56)	1.08 (0.67-1.76)	2.12 (0.71-6.33)	0.90 (0.59-1.37)	2.04 (0.92-4.55).	0.38 (0.24-0.61)***	-	1.25 (0.79-1.98)
Screened at admission	0.83 (0.57-1.21)	1.41 (0.32-6.28)	2.04 (0.50-8.32)	0.88 (0.59-1.32)	0.86 (0.55-1.33)	1.02 (0.64-1.61)	1.92 (0.91-4.05).	0.62 (0.35-1.10).	1.53 (0.72-3.28)	1.03 (0.66-1.62)
Weight Δ in last 3 months (ref. idem or gained weight)
Lost weight	2.43 (1.77-3.32)***	2.04 (1.43-2.91)***	1.26 (0.67-2.38)	2.00 (1.24-3.24)**	2.16 (1.22-3.83)**	2.38 (1.46-3.86)***	1.60 (0.80-3.22)	1.79 (0.99-3.26).	1.23 (0.81-1.87)	1.60 (0.92-2.78).
Unsure or Missing	5.45 (3.66-8.11)***	4.89 (2.98-8.03)***	1.95 (0.91-4.17).	5.43 (3.04-9.68)***	7.05 (3.93-12.64)***	2.62 (1.3-5.27)**	3.51 (1.23-10.00)*	3.78 (2.03-7.06)***	1.54 (0.86-2.78)	3.07 (1.68-5.61)***
acomplete cases analysis
effects incidated with "-" could not be estimated
Extreme estimates may be due to interactions.
Hazard ratios above one indicate decrease in LOS
Hazard ratios below one indicate increase in LOS
Signif. codes: 0 ‘***’ 0.001 ‘**’ 0.01 ‘*’ 0.05 ‘.’

## Sheet: Table S5
Table S5
Time to discharge country models 1-10: multivariable cause-specific Cox proportional hazards competing risks results for the outcome discharged
Country	Czech Republic	Spain	Sweden	Singapore	France	Israel	Romania	Canada	Norway	Greece
N	2384	2047	1891	1820	1817	1814	1700	1685	1629	1574
C-Statistic	0.6087	0.6119	0.6363	0.6213	0.6265	0.6158	0.5915	0.5908	0.6278	0.5960
Variable Hazard Ratio (95% CI)
Age (reference 61-70)
18-50	1.08 (0.92-1.26)	1.17 (1.00-1.36).	1.12 (0.98-1.29)	1.29 (1.13-1.47)***	1.13 (0.95-1.35)	1.04 (0.90-1.21)	1.10 (0.96-1.24)	1.06 (0.89-1.26)	1.29 (1.12-1.48)***	1.08 (0.93-1.25)
51-60	0.97 (0.83-1.14)	1.08 (0.93-1.25)	1.03 (0.90-1.18)	1.17 (1.03-1.32)*	1.00 (0.85-1.19)	0.98 (0.85-1.12)	1.04 (0.91-1.18)	1.09 (0.93-1.26)	1.12 (0.96-1.30)	1.06 (0.92-1.21)
71-120	0.75 (0.65-0.86)***	0.88 (0.76-1.03).	0.79 (0.70-0.89)***	0.91 (0.80-1.03)	0.74 (0.64-0.84)***	0.84 (0.75-0.94)**	0.87 (0.75-1.00)*	0.80 (0.69-0.94)**	0.88 (0.76-1.01).	0.95 (0.86-1.06)
Male	1.01 (0.89-1.14)	1.05 (0.97-1.14)	1.03 (0.94-1.13)	1.08 (0.97-1.20)	0.96 (0.86-1.08)	1.00 (0.91-1.09)	0.93 (0.83-1.04)	1.04 (0.93-1.17)	0.97 (0.88-1.07)	0.94 (0.86-1.03)
Comorbidities
Diabetes I/II	1.03 (0.89-1.19)	0.87 (0.79-0.96)**	1.04 (0.92-1.18)	0.86 (0.77-0.95)**	1.08 (0.93-1.26)	0.96 (0.87-1.05)	0.94 (0.79-1.11)	0.88 (0.75-1.03)	1.03 (0.86-1.22)	0.92 (0.82-1.03)
Stroke	0.93 (0.66-1.33)	0.72 (0.57-0.91)**	0.83 (0.67-1.01).	0.97 (0.80-1.18)	0.76 (0.61-0.94)*	1.13 (0.96-1.33)	1.08 (0.82-1.43)	0.94 (0.76-1.16)	1.13 (0.77-1.66)	0.92 (0.69-1.23)
COPD	0.96 (0.75-1.23)	0.90 (0.77-1.05)	0.96 (0.81-1.15)	1.07 (0.77-1.50)	0.76 (0.60-0.95)*	0.99 (0.81-1.20)	0.93 (0.75-1.17)	1.00 (0.80-1.25)	1.05 (0.87-1.26)	1.10 (0.86-1.40)
Myocardial infarction	0.92 (0.68-1.23)	1.01 (0.81-1.26)	0.96 (0.79-1.17)	0.95 (0.74-1.21)	0.76 (0.56-1.03).	0.93 (0.80-1.10)	0.92 (0.67-1.27)	0.93 (0.75-1.14)	1.02 (0.85-1.22)	1.08 (0.80-1.46)
Cardiac insufficiency	0.92 (0.77-1.10)	0.82 (0.72-0.92)***	0.85 (0.75-0.96)**	1.06 (0.91-1.25)	1.09 (0.90-1.30)	0.82 (0.70-0.96)*	0.87 (0.74-1.03).	0.97 (0.82-1.13)	0.83 (0.66-1.05)	0.95 (0.79-1.13)
Others	0.76 (0.64-0.89)***	0.91 (0.82-1.00)*	1.04 (0.94-1.14)	1.05 (0.93-1.18)	1.03 (0.90-1.19)	0.94 (0.84-1.05)	0.99 (0.88-1.11)	0.95 (0.85-1.07)	0.98 (0.88-1.09)	1.13 (0.99-1.28).
Affected Organs
Brain/nerves	1.06 (0.87-1.30)	0.78 (0.67-0.91)**	0.73 (0.58-0.92)**	0.93 (0.82-1.06)	0.84 (0.63-1.13)	0.8 (0.68-0.94)**	1.00 (0.77-1.29)	0.67 (0.56-0.81)***	0.73 (0.56-0.94)*	0.82 (0.65-1.04).
Eye/ear	1.14 (0.88-1.48)	1.21 (0.95-1.54)	1.12 (0.76-1.65)	1.04 (0.78-1.39)	0.40 (0.14-1.13).	0.92 (0.73-1.15)	1.36 (0.98-1.87).	1.09 (0.74-1.62)	1.42 (0.87-2.34)	1.13 (0.82-1.55)
Nose, throat	0.72 (0.47-1.09)	1.05 (0.85-1.30)	0.86 (0.58-1.27)	1.29 (1.00-1.67).	0.88 (0.64-1.20)	0.93 (0.66-1.31)	1.75 (1.37-2.22)***	1.15 (0.90-1.48)	0.79 (0.49-1.27)	0.22 (0.05-1.12).
Heart/circulatory	0.91 (0.74-1.13)	1.17 (1.03-1.34)*	0.95 (0.83-1.09)	1.08 (0.96-1.20)	1.10 (0.93-1.30)	1.19 (1.03-1.37)*	1.00 (0.85-1.19)	0.98 (0.85-1.14)	1.01 (0.87-1.18)	1.14 (0.91-1.42)
Lung	0.87 (0.71-1.07)	0.92 (0.79-1.07)	0.74 (0.62-0.90)**	0.90 (0.80-1.00)*	0.84 (0.69-1.03).	0.85 (0.76-0.96)**	0.95 (0.81-1.12)	0.84 (0.72-0.97)*	0.85 (0.69-1.04)	0.81 (0.67-0.98)*
Liver	0.97 (0.79-1.19)	0.89 (0.76-1.04)	0.76 (0.54-1.07)	0.84 (0.67-1.07)	1.04 (0.74-1.45)	0.86 (0.71-1.04)	1.02 (0.82-1.27)	0.80 (0.60-1.06)	0.74 (0.60-0.92)**	1.04 (0.85-1.27)
Gastrointestinal	1.15 (0.97-1.37)	0.89 (0.80-0.99)*	0.94 (0.79-1.12)	0.89 (0.78-1.02).	1.11 (0.93-1.34)	1.04 (0.89-1.21)	0.98 (0.73-1.30)	0.94 (0.83-1.06)	0.95 (0.83-1.09)	0.94 (0.75-1.17)
Kidney/urinary/genital	1.03 (0.82-1.30)	0.96 (0.84-1.10)	1.08 (0.92-1.28)	0.86 (0.75-0.98)*	1.03 (0.81-1.32)	0.91 (0.80-1.03)	0.92 (0.71-1.21)	1.04 (0.89-1.21)	0.99 (0.84-1.17)	1.23 (0.89-1.71)
Endocrine	0.89 (0.70-1.11)	0.97 (0.78-1.19)	1.07 (0.84-1.36)	1.05 (0.92-1.20)	1.06 (0.87-1.29)	0.84 (0.70-1.00)*	0.90 (0.73-1.11)	1.16 (0.94-1.43)	1.05 (0.84-1.32)	1.07 (0.85-1.34)
Skeleton/bone/muscle	1.15 (0.86-1.53)	0.86 (0.74-0.99)*	0.73 (0.62-0.85)***	0.80 (0.71-0.91)***	0.80 (0.65-0.98)*	0.69 (0.58-0.81)***	0.72 (0.49-1.08)	0.80 (0.69-0.93)**	0.72 (0.63-0.83)***	1.02 (0.82-1.28)
Blood/bone marrow	0.78 (0.51-1.20)	0.92 (0.79-1.07)	0.64 (0.45-0.90)*	1.04 (0.79-1.37)	1.06 (0.75-1.50)	1.03 (0.84-1.26)	1.11 (0.79-1.57)	0.88 (0.70-1.10)	1.04 (0.72-1.51)	0.87 (0.69-1.11)
Skin	0.87 (0.68-1.12)	0.88 (0.68-1.14)	0.89 (0.57-1.40)	0.99 (0.80-1.22)	1.10 (0.83-1.46)	0.90 (0.68-1.19)	0.84 (0.63-1.11)	0.84 (0.56-1.26)	0.79 (0.66-0.95)*	1.17 (0.85-1.62)
Ischaemia	1.09 (0.78-1.52)	0.80 (0.50-1.28)	0.94 (0.61-1.43)	0.97 (0.67-1.41)	1.38 (0.87-2.19)	0.74 (0.60-0.91)**	0.63 (0.43-0.94)*	0.82 (0.43-1.54)	0.54 (0.34-0.86)**	0.78 (0.42-1.47)
Cancer	1.30 (1.03-1.64)*	0.79 (0.69-0.91)***	0.89 (0.76-1.04)	0.77 (0.56-1.04).	0.84 (0.70-1.02).	0.78 (0.66-0.92)**	0.92 (0.70-1.22)	0.87 (0.73-1.03).	0.87 (0.75-1.00)*	1.14 (0.90-1.45)
Infection	0.93 (0.72-1.19)	0.80 (0.70-0.93)**	0.70 (0.56-0.86)***	0.80 (0.68-0.94)**	0.89 (0.73-1.09)	0.79 (0.66-0.94)**	0.98 (0.82-1.17)	0.96 (0.79-1.17)	0.82 (0.64-1.04).	0.81 (0.64-1.04).
Others	1.33 (1.01-1.74)*	0.99 (0.84-1.17)	0.62 (0.47-0.81)***	1.08 (0.85-1.37)	0.90 (0.68-1.19)	0.85 (0.69-1.04)	1.25 (0.99-1.57).	0.89 (0.65-1.20)	0.94 (0.71-1.24)	1.44 (1.09-1.90)*
Department (reference internal medicine)
Surgery	0.96 (0.68-1.36)	1.12 (0.96-1.31)	0.93 (0.77-1.12)	1.10 (0.97-1.26)	1.06 (0.87-1.29)	0.93 (0.76-1.13)	0.81 (0.48-1.37)	1.10 (0.94-1.28)	0.90 (0.77-1.06)	0.68 (0.56-0.82)***
Geriatrics	0.80 (0.42-1.52)	1.07 (0.89-1.29)	0.66 (0.53-0.81)***	0.89 (0.71-1.13)	0.60 (0.47-0.77)***	0.84 (0.57-1.23)	-	1.15 (0.81-1.64)	0.43 (0.25-0.73)**	-
Neurology	0.72 (0.42-1.23)	3.77 (2.83-5.04)***	0.84 (0.65-1.08)	-	1.61 (0.94-2.76).	0.92 (0.65-1.31)	-	1.26 (0.92-1.73)	0.89 (0.56-1.39)	1.02 (0.82-1.27)
Ear-nose-throat	2.59 (1.63-4.11)***	1.21 (0.96-1.53)	1.12 (0.83-1.51)	-	1.38 (0.82-2.33)	0.93 (0.44-1.98)	0.54 (0.35-0.85)**	1.42 (1.11-1.82)**	1.12 (0.73-1.72)	-
Gynecology	0.71 (0.29-1.76)	-	1.04 (0.84-1.28)	-	1.04 (0.75-1.45)	1.20 (0.78-1.84)	0.72 (0.36-1.48)	0.37 (0.26-0.52)***	1.47 (1.11-1.94)**	-
Others	0.92 (0.72-1.19)	1.25 (1.00-1.57).	0.98 (0.78-1.22)	0.61 (0.48-0.78)***	1.12 (0.93-1.35)	1.06 (0.77-1.45)	1.00 (0.59-1.71)	1.11 (0.89-1.38)	0.89 (0.74-1.08)	0.73 (0.59-0.90)**
Bed capacity (reference low to middle)
High occupancy	0.91 (0.67-1.25)	1.10 (0.93-1.30)	0.91 (0.79-1.06)	1.00 (0.82-1.21)	0.93 (0.80-1.09)	0.92 (0.77-1.09)	1.08 (0.70-1.66)	0.98 (0.84-1.14)	1.13 (0.96-1.32)	0.78 (0.63-0.96)*
Over occupied	1.14 (0.82-1.56)	1.06 (0.90-1.24)	0.92 (0.79-1.07)	1.02 (0.86-1.21)	1.05 (0.89-1.24)	0.91 (0.76-1.10)	0.86 (0.65-1.13)	0.92 (0.79-1.07)	1.10 (0.97-1.25)	1.00 (0.82-1.22)
Dietician available	1.62 (1.11-2.38)*	1.28 (1.09-1.51)**	1.13 (1.00-1.28).	0.85 (0.62-1.17)	1.12 (0.94-1.33)	1.24 (0.90-1.71)	1.20 (0.92-1.55)	0.98 (0.68-1.41)	0.91 (0.78-1.06)	1.19 (0.96-1.47)
Nutrition team available	1.19 (0.72-1.98)	1.04 (0.86-1.26)	0.89 (0.77-1.02).	0.88 (0.74-1.05)	1.07 (0.92-1.24)	1.24 (0.89-1.72)	0.65 (0.41-1.04).	1.07 (0.93-1.23)	1.06 (0.95-1.19)	1.14 (0.95-1.36)
Nutrition care person available	0.86 (0.53-1.40)	0.82 (0.70-0.97)*	1.07 (0.94-1.23)	1.17 (0.99-1.37).	1.12 (0.96-1.29)	1.05 (0.85-1.31)	1.18 (0.80-1.74)	0.89 (0.72-1.09)	0.87 (0.77-1.00)*	0.91 (0.72-1.15)
Screened at admission	1.82 (0.58-5.77)	0.98 (0.86-1.12)	1.13 (0.97-1.31)	-	0.98 (0.83-1.16)	1.06 (0.88-1.27)	0.86 (0.68-1.09)	0.93 (0.81-1.08)	1.04 (0.94-1.16)	-
Weight Δ in last 3 months (ref. idem or gained weight)
Lost weight	0.94 (0.83-1.07)	0.81 (0.74-0.89)***	0.78 (0.70-0.86)***	0.91 (0.83-1.01).	0.74 (0.66-0.84)***	0.94 (0.85-1.04)	0.94 (0.86-1.04)	0.89 (0.79-0.99)*	0.88 (0.79-0.99)*	0.79 (0.72-0.87)***
Unsure or Missing	1.00 (0.75-1.32)	0.88 (0.75-1.03).	0.79 (0.68-0.92)**	0.81 (0.71-0.92)***	0.81 (0.68-0.95)**	0.76 (0.64-0.91)**	0.98 (0.83-1.17)	0.86 (0.67-1.10)	0.89 (0.73-1.08)	0.82 (0.67-1.00)*
acomplete cases analysis
effects incidated with "-" could not be estimated
Extreme estimates may be due to interactions.
Hazard ratios above one indicate decrease in LOS
Hazard ratios below one indicate increase in LOS
Signif. codes: 0 ‘***’ 0.001 ‘**’ 0.01 ‘*’ 0.05 ‘.’

## Sheet: Table S6
Table S6
Time to transfer country models 1-10: multivariable cause-specific Cox proportional hazards competing risks results for the outcome transferred
Country	Czech Republic	Spain	Sweden	Singapore	France	Israel	Romania	Canada	Norway	Greece
N	2384	2047	1891	1820	1817	1814	1700	1685	1629	1574
C-Statistic	0.6389	0.6625	0.6038	0.5912	0.6065	0.6632	0.6216	0.6422	0.6328	0.7034
Variable Hazard Ratio (95% CI)
Age (reference 61-70)
18-50	1.03 (0.77-1.37)	0.71 (0.30-1.67)	0.81 (0.32-2.07)	0.56 (0.25-1.25)	0.88 (0.52-1.50)	0.71 (0.41-1.23)	1.82 (0.62-5.34)	0.59 (0.31-1.16)	0.47 (0.29-0.77)**	1.67 (0.97-2.89).
51-60	0.89 (0.67-1.18)	0.93 (0.54-1.61)	0.96 (0.53-1.72)	0.81 (0.43-1.53)	0.94 (0.62-1.43)	1.55 (0.82-2.94)	2.01 (0.67-6.08)	0.57 (0.29-1.1).	0.83 (0.48-1.43)	1.21 (0.60-2.44)
71-120	1.34 (1.07-1.68)*	1.94 (1.28-2.94)**	2.20 (1.39-3.47)***	0.92 (0.62-1.37)	1.40 (1.05-1.87)*	1.12 (0.75-1.68)	2.93 (1.36-6.30)**	1.35 (0.82-2.21)	1.34 (0.96-1.86).	1.17 (0.61-2.24)
Male	1.01 (0.80-1.26)	0.92 (0.66-1.28)	1.17 (0.88-1.55)	0.97 (0.67-1.40)	0.95 (0.76-1.18)	0.93 (0.65-1.35)	0.92 (0.67-1.28)	1.00 (0.71-1.41)	0.81 (0.61-1.09)	1.11 (0.64-1.91)
Comorbidities
Diabetes I/II	0.90 (0.74-1.08)	1.23 (0.83-1.83)	0.93 (0.65-1.32)	0.92 (0.67-1.27)	0.84 (0.62-1.14)	1.05 (0.68-1.61)	0.98 (0.47-2.05)	1.05 (0.68-1.63)	1.05 (0.74-1.49)	0.66 (0.36-1.20)
Stroke	0.98 (0.75-1.28)	1.45 (0.87-2.42)	1.36 (0.89-2.09)	1.36 (0.95-1.95)	0.97 (0.61-1.55)	0.48 (0.25-0.94)*	0.96 (0.33-2.80)	1.27 (0.74-2.18)	1.13 (0.49-2.61)	2.07 (0.86-5.00)
COPD	1.07 (0.77-1.49)	0.92 (0.55-1.53)	1.04 (0.52-2.08)	1.10 (0.42-2.88)	0.70 (0.46-1.05).	1.69 (0.76-3.75)	0.42 (0.05-3.96)	0.96 (0.47-1.96)	0.74 (0.46-1.20)	0.95 (0.35-2.61)
Myocardial infarction	1.01 (0.69-1.46)	1.29 (0.72-2.3)	1.44 (0.96-2.17).	2.46 (1.41-4.29)**	0.92 (0.54-1.58)	0.70 (0.37-1.34)	0.48 (0.10-2.42)	0.93 (0.40-2.17)	1.48 (0.95-2.32).	1.04 (0.69-1.56)
Cardiac insufficiency	0.75 (0.50-1.11)	1.3 (0.93-1.82)	1.01 (0.71-1.44)	1.16 (0.72-1.88)	0.72 (0.52-1.01).	1.80 (1.29-2.52)***	1.68 (0.63-4.52)	0.96 (0.67-1.36)	1.49 (0.91-2.46)	1.04 (0.51-2.13)
Others	1.18 (0.92-1.52)	1.03 (0.7-1.52)	1.00 (0.75-1.32)	1.18 (0.80-1.74)	0.82 (0.63-1.07)	1.80 (1.04-3.13)*	0.74 (0.35-1.57)	0.81 (0.57-1.15)	0.93 (0.75-1.16)	1.31 (0.86-1.99)
Affected Organs
Lung	0.76 (0.56-1.03).	1.26 (0.77-2.07)	0.90 (0.52-1.57)	1.00 (0.65-1.53)	1.14 (0.76-1.71)	0.67 (0.42-1.07).	1.23 (0.29-5.21)	0.71 (0.46-1.12)	1.53 (0.92-2.53)	1.22 (0.64-2.32)
Liver	0.97 (0.70-1.33)	0.85 (0.45-1.62)	1.08 (0.49-2.39)	1.25 (0.66-2.37)	0.88 (0.45-1.72)	1.06 (0.53-2.13)	0.28 (0.10-0.81)*	1.65 (0.81-3.38)	1.20 (0.63-2.28)	0.11 (0.02-0.56)**
Skeleton/bone/muscle	0.94 (0.71-1.26)	1.06 (0.69-1.63)	1.57 (1.10-2.26)*	1.52 (1.00-2.32).	1.72 (1.11-2.65)*	1.70 (1.07-2.70)*	1.36 (0.51-3.62)	2.04 (1.43-2.91)***	1.77 (1.33-2.37)***	0.49 (0.23-1.02).
Cancer	0.62 (0.38-1.02).	1.05 (0.72-1.54)	1.07 (0.68-1.66)	1.02 (0.45-2.33)	0.68 (0.45-1.02).	0.88 (0.47-1.65)	0.01 (0.01-0.41)*	0.50 (0.31-0.81)**	0.75 (0.49-1.14)	0.33 (0.15-0.76)**
Infection	0.63 (0.46-0.88)**	0.88 (0.52-1.49)	1.05 (0.69-1.59)	1.19 (0.73-1.94)	0.92 (0.62-1.38)	0.78 (0.51-1.20)	2.18 (1.21-3.94)**	1.10 (0.69-1.74)	0.81 (0.56-1.17)	0.77 (0.25-2.43)
Bed capacity (reference low to middle)
High occupancy	0.77 (0.48-1.24)	0.78 (0.45-1.34)	1.05 (0.63-1.76)	1.18 (0.55-2.55)	1.30 (0.73-2.31)	1.58 (0.93-2.69).	2.26 (0.55-9.27)	1.18 (0.70-2.00)	0.54 (0.33-0.90)*	2.24 (0.75-6.71)
Over occupied	0.73 (0.43-1.27)	0.67 (0.38-1.20)	1.07 (0.63-1.83)	1.29 (0.59-2.79)	1.13 (0.71-1.79)	1.77 (0.91-3.47).	32.93 (5.64-192.35)***	1.14 (0.69-1.86)	0.75 (0.51-1.10)	0.99 (0.39-2.54)
Dietician available	0.45 (0.30-0.70)***	1.68 (1.05-2.70)*	1.07 (0.75-1.53)	0.58 (0.39-0.88)**	0.87 (0.56-1.34)	1.42 (0.73-2.78)	0.05 (0.01-0.64)*	0.61 (0.38-0.99)*	1.46 (0.97-2.20).	1.05 (0.41-2.69)
Nutrition team available	0.84 (0.47-1.51)	2.77 (1.46-5.24)**	0.88 (0.62-1.26)	1.60 (0.95-2.70).	0.99 (0.66-1.51)	0.36 (0.15-0.84)*	25.8 (1.8-371.15)*	2.09 (1.40-3.12)***	0.78 (0.55-1.10)	0.52 (0.19-1.43)
Nutrition care person available	1.31 (0.77-2.24)	1.13 (0.67-1.90)	0.96 (0.69-1.34)	1.10 (0.69-1.75)	0.95 (0.60-1.50)	0.50 (0.29-0.87)*	0.08 (0.01-0.67)*	0.95 (0.47-1.93)	1.11 (0.75-1.66)	0.49 (0.19-1.31)
Screened at admission	0.55 (0.31-1.01).	1.93 (1.2-3.11)**	1.31 (0.80-2.14)	-	0.85 (0.54-1.34)	1.97 (1.05-3.68)*	0.33 (0.07-1.69)	0.95 (0.65-1.39)	0.97 (0.73-1.28)	0.28 (0.08-0.97)*
Weight Δ in last 3 months (ref. idem or gained weight)
Lost weight	0.86 (0.72-1.02).	1.05 (0.73-1.50)	1.33 (0.94-1.86)	1.01 (0.62-1.64)	1.29 (0.99-1.68).	0.74 (0.49-1.14)	1.05 (0.68-1.64)	1.15 (0.81-1.63)	1.34 (0.96-1.88).	1.04 (0.73-1.47)
Unsure or Missing	1.05 (0.81-1.36)	1.46 (0.86-2.45)	2.17 (1.43-3.31)***	1.23 (0.81-1.86)	1.55 (1.08-2.22)*	1.39 (0.79-2.46)	0.59 (0.24-1.49)	1.04 (0.62-1.76)	1.38 (0.97-1.97).	0.73 (0.30-1.78)
acomplete cases analysis
effects incidated with "-" could not be estimated
Extreme estimates may be due to interactions.
Hazard ratios above one indicate decrease in LOS
Hazard ratios below one indicate increase in LOS
Signif. codes: 0 ‘***’ 0.001 ‘**’ 0.01 ‘*’ 0.05 ‘.’

## Sheet: Table S7
Table S7
Time to in-hospital death country models 1-10: multivariable cause-specific Cox proportional hazards competing risks results for the outcome died in hospital
Country	Czech Republic	Spain	Sweden	Singapore	France	Israel	Romania	Canada	Norway	Greece
N	2384	2047	1891	1820	1817	1814	1700	1685	1629	1574
C-Statistic	0.7554	0.7046	0.7227	-	0.7166	0.7903	-	0.7030	0.7426	0.7593
Variable Hazard Ratio (95% CI)
Age (reference 61-70)
18-50	0.44 (0.10-1.87)	0.52 (0.20-1.40)	0.37 (0.16-0.87)*	-	0.57 (0.14-2.38)	0.53 (0.20-1.41)	-	0.21 (0.04-1.09).	0.85 (0.29-2.47)	0.66 (0.14-3.11)
51-60	1.05 (0.39-2.86)	1.37 (0.72-2.61)	0.28 (0.06-1.31)	-	1.24 (0.35-4.41)	0.36 (0.13-1.03).	-	0.35 (0.13-0.97)*	0.48 (0.10-2.37)	1.12 (0.30-4.27)
71-120	1.96 (0.91-4.24).	1.44 (0.81-2.54)	1.26 (0.49-3.29)	-	1.11 (0.50-2.48)	1.39 (0.79-2.44)	-	0.66 (0.28-1.55)	1.67 (0.68-4.11)	3.36 (1.21-9.30)*
Male	1.10 (0.64-1.91)	1.27 (0.82-1.98)	1.48 (0.77-2.85)	-	1.14 (0.65-1.98)	1.06 (0.63-1.79)	-	0.64 (0.29-1.40)	0.77 (0.35-1.69)	1.91 (0.87-4.22)
Comorbidities
Diabetes I/II	0.77 (0.39-1.53)	1.02 (0.66-1.60)	0.69 (0.26-1.83)	-	0.66 (0.34-1.30)	0.72 (0.44-1.16)	-	1.07 (0.57-2.02)	0.82 (0.36-1.87)	1.64 (0.75-3.56)
Stroke	1.19 (0.42-3.45)	1.57 (0.74-3.31)	1.35 (0.47-3.96)	-	0.70 (0.26-1.94)	1.43 (0.67-3.02)	-	0.86 (0.27-2.77)	2.16 (0.53-8.82)	2.40 (0.74-7.86)
COPD	0.80 (0.30-2.19)	0.68 (0.34-1.37)	0.54 (0.18-1.59)	-	1.34 (0.54-3.35)	0.59 (0.30-1.19)	-	0.42 (0.10-1.79)	1.05 (0.29-3.91)	1.81 (0.61-5.42)
Myocardial infarction	1.25 (0.58-2.69)	0.87 (0.41-1.86)	1.34 (0.58-3.08)	-	3.12 (1.21-8.05)*	1.10 (0.42-2.89)	-	3.60 (1.50-8.62)**	1.29 (0.46-3.63)	1.51 (0.72-3.18)
Cardiac insufficiency	1.99 (0.83-4.77)	0.78 (0.42-1.44)	1.95 (1.01-3.78)*	-	1.33 (0.67-2.64)	1.22 (0.68-2.21)	-	1.62 (0.88-2.99)	0.30 (0.03-2.99)	1.60 (0.85-3.01)
Others	1.77 (0.98-3.22).	0.86 (0.57-1.31)	0.65 (0.35-1.21)	-	1.23 (0.72-2.10)	1.47 (0.90-2.40)	-	1.12 (0.56-2.25)	1.64 (0.85-3.20)	1.06 (0.46-2.48)
Affected Organs
Lung	2.41 (1.13-5.19)*	2.49 (1.64-3.78)***	1.56 (0.73-3.35)	-	1.20 (0.56-2.56)	4.09 (2.33-7.18)***	-	1.41 (0.71-2.83)	3.66 (1.47-9.11)**	1.91 (0.71-5.16)
Liver	1.23 (0.55-2.80)	1.79 (1.06-3.04)*	2.12 (0.78-5.74)	-	3.73 (1.46-9.54)**	1.49 (0.80-2.77)	-	0.78 (0.27-2.28)	4.50 (1.73-11.75)**	1.08 (0.28-4.22)
Skeleton/bone/muscle	0.47 (0.22-1.01).	0.73 (0.34-1.56)	0.57 (0.23-1.43)	-	0.22 (0.05-1.14).	0.95 (0.47-1.94)	-	0.73 (0.26-2.07)	0.57 (0.17-2.00)	0.32 (0.11-0.96)*
Cancer	2.90 (1.52-5.53)**	2.35 (1.35-4.10)**	1.95 (1.00-3.83).	-	2.16 (1.10-4.22)*	3.30 (1.84-5.90)***	-	2.69 (1.22-5.95)*	1.22 (0.56-2.65)	1.13 (0.49-2.60)
Infection	1.55 (0.79-3.07)	0.80 (0.44-1.45)	1.41 (0.38-5.18)	-	0.88 (0.34-2.29)	2.32 (1.28-4.20)**	-	1.16 (0.24-5.58)	1.80 (0.79-4.13)	1.19 (0.40-3.55)
Bed capacity (reference low to middle)
High occupancy	1.07 (0.56-2.05)	0.83 (0.40-1.70)	0.53 (0.21-1.38)	-	2.12 (0.92-4.88).	1.05 (0.62-1.81)	-	0.37 (0.13-1.05).	0.90 (0.21-3.88)	0.65 (0.27-1.60)
Over occupied	0.89 (0.37-2.12)	1.20 (0.70-2.04)	0.62 (0.30-1.31)	-	1.27 (0.56-2.89)	0.85 (0.42-1.75)	-	0.41 (0.18-0.93)*	0.75 (0.31-1.84)	0.74 (0.30-1.86)
Dietician available	0.93 (0.45-1.93)	1.05 (0.55-2.01)	2.85 (1.22-6.70)*	-	0.55 (0.28-1.10).	0.97 (0.27-3.47)	-	0.86 (0.19-3.95)	0.73 (0.31-1.74)	0.99 (0.37-2.68)
Nutrition team available	0.49 (0.20-1.19)	2.78 (1.17-6.63)*	0.26 (0.12-0.58)**	-	1.23 (0.63-2.39)	1.30 (0.47-3.61)	-	0.95 (0.48-1.85)	0.27 (0.09-0.82)*	0.41 (0.19-0.86)*
Nutrition care person available	0.83 (0.41-1.70)	1.13 (0.61-2.12)	1.07 (0.58-1.97)	-	0.84 (0.45-1.54)	1.19 (0.46-3.10)	-	0.56 (0.11-3.03)	1.43 (0.54-3.83)	0.67 (0.26-1.73)
Screened at admission	1.62 (0.57-4.57)	0.97 (0.55-1.72)	0.47 (0.21-1.05).	-	0.87 (0.46-1.66)	1.32 (0.72-2.42)	-	1.80 (0.88-3.68)	3.70 (1.82-7.53)***	1.26 (0.65-2.44)
Weight Δ in last 3 months (ref. idem or gained weight)
Lost weight	0.95 (0.46-1.94)	2.67 (1.52-4.71)***	2.18 (0.84-5.65)	-	2.47 (0.96-6.33).	1.38 (0.59-3.24)	-	3.05 (1.50-6.23)**	2.39 (0.96-5.95).	1.55 (0.63-3.87)
Unsure or Missing	5.18 (2.47-10.86)***	5.31 (2.68-10.51)***	7.21 (2.61-19.91)***	-	4.25 (1.65-10.93)**	4.41 (2.13-9.12)***	-	7.50 (2.06-27.42)**	4.91 (2.03-11.89)***	3.72 (1.45-9.56)**
acomplete cases analysis
effects incidated with "-" could not be estimated
Extreme estimates may be due to interactions.
Hazard ratios above one indicate decrease in LOS
Hazard ratios below one indicate increase in LOS
Signif. codes: 0 ‘***’ 0.001 ‘**’ 0.01 ‘*’ 0.05 ‘.’

## Sheet: Table S8
Table S8
Time to discharge country models 21-30: multivariable cause-specific Cox proportional hazards competing risks results for the outcome discharged
Country	UK	Slovenia	Switzerland	Australia	China	Finland	Oman	Thailand	Netherlands	UAE
N	1467	1048	981	967	920	871	837	825	788	779
C-Statistic	0.6190	0.6351	0.6585	0.5992	0.6364	0.6276	0.6142	0.6251	0.6239	0.5879
Variable Hazard Ratio (95% CI)
Age (reference 61-70)
18-50	1.19 (0.98-1.45).	1.4 (1.1-1.79)**	1.46 (1.12-1.91)**	1.30 (1.07-1.57)**	1.39 (1.14-1.70)**	1.10 (0.89-1.35)	1.13 (0.86-1.49)	1.03 (0.87-1.22)	1.39 (1.21-1.61)***	1.13 (0.85-1.50)
51-60	1.18 (0.99-1.41).	1.07 (0.88-1.29)	1.37 (1.11-1.68)**	1.14 (0.94-1.40)	1.08 (0.90-1.30)	1.09 (0.91-1.30)	0.95 (0.71-1.26)	1.03 (0.80-1.32)	1.07 (0.87-1.33)	1.15 (0.94-1.40)
71-120	0.82 (0.70-0.97)*	0.79 (0.66-0.95)*	0.87 (0.71-1.07)	0.96 (0.82-1.12)	0.94 (0.75-1.16)	0.90 (0.72-1.11)	0.96 (0.68-1.38)	0.94 (0.79-1.12)	0.92 (0.75-1.13)	0.85 (0.66-1.10)
Male	1.00 (0.89-1.13)	0.97 (0.86-1.09)	1.07 (0.93-1.22)	0.97 (0.85-1.12)	0.87 (0.75-1.00)*	1.04 (0.92-1.19)	1.01 (0.85-1.21)	1.07 (0.91-1.26)	1.02 (0.87-1.18)	0.88 (0.75-1.04)
Comorbidities
Diabetes I/II	0.90 (0.77-1.06)	1.03 (0.8-1.33)	0.83 (0.70-0.99)*	0.98 (0.83-1.16)	0.79 (0.56-1.11)	1.04 (0.85-1.26)	0.82 (0.62-1.07)	0.97 (0.78-1.21)	0.96 (0.82-1.14)	1.08 (0.89-1.30)
Stroke	0.71 (0.53-0.95)*	0.68 (0.49-0.93)*	0.92 (0.65-1.30)	0.96 (0.74-1.26)	1.15 (0.83-1.61)	1.24 (0.78-1.97)	0.55 (0.27-1.13).	0.85 (0.62-1.17)	1.01 (0.73-1.40)	1.04 (0.76-1.42)
COPD	1.15 (0.88-1.49)	0.89 (0.72-1.1)	0.91 (0.61-1.34)	0.97 (0.79-1.20)	0.81 (0.51-1.31)	0.67 (0.42-1.08).	0.54 (0.33-0.89)*	1.09 (0.75-1.59)	0.78 (0.60-1.01).	0.92 (0.54-1.55)
Myocardial infarction	0.91 (0.69-1.18)	0.76 (0.49-1.2)	1.05 (0.74-1.50)	1.15 (0.92-1.45)	2.46 (1.17-5.17)*	0.65 (0.41-1.02).	0.62 (0.47-0.81)***	0.79 (0.58-1.07)	1.51 (1.12-2.04)**	0.82 (0.66-1.04).
Cardiac insufficiency	0.86 (0.69-1.07)	0.87 (0.7-1.07)	0.93 (0.76-1.13)	0.90 (0.73-1.12)	1.20 (0.75-1.92)	1.18 (0.89-1.56)	0.83 (0.56-1.24)	0.87 (0.66-1.15)	0.97 (0.71-1.31)	1.18 (0.93-1.50)
Others	1.02 (0.89-1.16)	0.91 (0.77-1.07)	1.00 (0.87-1.15)	1.10 (0.97-1.25)	0.91 (0.74-1.13)	0.97 (0.86-1.10)	0.78 (0.63-0.96)*	1.03 (0.90-1.17)	1.11 (0.93-1.33)	0.98 (0.80-1.19)
Affected Organs
Brain/nerves	1.00 (0.75-1.33)	0.94 (0.62-1.41)	0.74 (0.55-0.98)*	0.83 (0.69-0.99)*	0.83 (0.48-1.46)	0.61 (0.45-0.83)**	1.17 (0.82-1.66)	0.86 (0.71-1.04)	1.27 (0.95-1.69)	0.73 (0.54-0.97)*
Eye/ear	2.58 (1.59-4.19)***	0.63 (0.38-1.04).	1.24 (0.78-1.97)	0.87 (0.54-1.40)	1.12 (0.66-1.92)	1.05 (0.76-1.45)	1.14 (0.88-1.47)	1.26 (0.65-2.48)	0.72 (0.41-1.28)	1.13 (0.54-2.36)
Nose, throat	1.56 (1.11-2.21)*	1.88 (0.82-4.34)	1.39 (1.03-1.88)*	1.01 (0.69-1.49)	0.62 (0.34-1.16)	0.85 (0.61-1.17)	1.62 (1.16-2.25)**	1.04 (0.74-1.45)	0.91 (0.74-1.13)	0.92 (0.6-1.40)
Heart/circulatory	1.12 (0.92-1.37)	1.09 (0.9-1.33)	0.86 (0.69-1.08)	1.11 (0.89-1.39)	0.89 (0.63-1.27)	0.80 (0.54-1.18)	1.04 (0.78-1.38)	0.90 (0.73-1.12)	0.90 (0.73-1.11)	1.03 (0.84-1.26)
Lung	0.77 (0.64-0.92)**	0.94 (0.77-1.16)	0.93 (0.73-1.17)	0.89 (0.69-1.15)	1.21 (0.90-1.62)	0.75 (0.51-1.09)	1.03 (0.79-1.35)	0.67 (0.54-0.83)***	0.80 (0.62-1.01).	0.97 (0.71-1.33)
Liver	0.89 (0.69-1.13)	0.91 (0.7-1.18)	0.72 (0.50-1.05).	0.80 (0.48-1.33)	0.99 (0.74-1.32)	0.84 (0.44-1.62)	0.65 (0.51-0.84)***	0.82 (0.59-1.14)	1.11 (0.84-1.46)	0.72 (0.55-0.93)*
Gastrointestinal	1.00 (0.86-1.15)	1.09 (0.89-1.34)	1.14 (0.94-1.38)	0.92 (0.72-1.18)	1.16 (0.81-1.67)	0.85 (0.65-1.11)	0.99 (0.74-1.33)	0.90 (0.73-1.12)	0.87 (0.73-1.04)	1.16 (0.86-1.57)
Kidney/urinary/genital	0.94 (0.73-1.20)	0.86 (0.65-1.13)	0.79 (0.65-0.98)*	0.96 (0.77-1.19)	0.91 (0.63-1.31)	0.83 (0.61-1.13)	1.14 (0.91-1.42)	1.00 (0.84-1.19)	0.95 (0.76-1.18)	0.79 (0.64-0.97)*
Endocrine	1.13 (0.86-1.50)	1.24 (0.96-1.59)	0.93 (0.67-1.27)	0.86 (0.68-1.09)	1.05 (0.68-1.64)	0.86 (0.58-1.26)	1.30 (0.93-1.83)	1.05 (0.83-1.33)	0.93 (0.67-1.28)	0.79 (0.59-1.08)
Skeleton/bone/muscle	0.76 (0.57-1.02).	0.88 (0.68-1.14)	0.70 (0.52-0.95)*	0.84 (0.69-1.04).	0.90 (0.57-1.42)	0.64 (0.45-0.91)*	0.96 (0.75-1.21)	0.89 (0.73-1.10)	1.09 (0.87-1.37)	0.96 (0.77-1.18)
Blood/bone marrow	0.79 (0.55-1.14)	0.88 (0.55-1.41)	1.16 (0.81-1.66)	0.65 (0.49-0.88)**	0.97 (0.58-1.64)	1.23 (0.91-1.66)	0.88 (0.66-1.17)	0.61 (0.48-0.79)***	1.07 (0.56-2.06)	1.02 (0.79-1.33)
Skin	1.18 (0.73-1.92)	0.91 (0.58-1.44)	0.79 (0.44-1.42)	0.99 (0.74-1.32)	1.01 (0.73-1.41)	0.74 (0.53-1.04).	0.74 (0.43-1.26)	0.89 (0.62-1.27)	0.65 (0.50-0.85)**	0.79 (0.51-1.24)
Ischaemia	0.82 (0.56-1.20)	1.26 (0.61-2.6)	1.34 (0.45-4.02)	0.91 (0.52-1.59)	0.86 (0.45-1.65)	0.45 (0.26-0.78)**	1.81 (0.61-5.43)	0.68 (0.42-1.10)	-	0.82 (0.48-1.40)
Cancer	0.84 (0.71-0.98)*	1.15 (0.95-1.38)	0.81 (0.62-1.05)	1.13 (0.95-1.35)	0.83 (0.44-1.58)	0.97 (0.76-1.23)	1.03 (0.73-1.44)	0.73 (0.58-0.91)**	0.93 (0.77-1.13)	0.68 (0.53-0.87)**
Infection	0.81 (0.64-1.03).	0.96 (0.63-1.46)	0.84 (0.61-1.16)	0.75 (0.59-0.95)*	0.68 (0.41-1.14)	0.61 (0.42-0.88)**	0.82 (0.62-1.10)	1.11 (0.91-1.36)	0.82 (0.55-1.22)	0.81 (0.62-1.05).
Others	1.30 (0.90-1.90)	1.2 (0.9-1.61)	0.71 (0.50-1.01).	0.95 (0.56-1.63)	1.25 (0.77-2.03)	0.92 (0.65-1.32)	1.29 (0.93-1.78)	0.73 (0.46-1.14)	0.83 (0.66-1.03).	0.84 (0.62-1.14)
Department (reference internal medicine)
Surgery	1.06 (0.88-1.28)	1.37 (1.1-1.7)**	1.21 (0.98-1.48).	0.88 (0.65-1.19)	0.80 (0.65-0.98)*	1.03 (0.80-1.32)	1.05 (0.81-1.36)	1.20 (0.95-1.53)	0.94 (0.79-1.12)	1.09 (0.85-1.39)
Geriatrics	0.56 (0.42-0.73)***	-	0.80 (0.56-1.13)	0.60 (0.47-0.78)***	0.80 (0.35-1.82)	0.68 (0.48-0.96)*	-	-	0.30 (0.14-0.67)**	1.25 (0.89-1.76)
Neurology	1.09 (0.76-1.58)	0.96 (0.63-1.44)	-	0.72 (0.49-1.04).	1.67 (0.83-3.36)	1.20 (0.84-1.70)	-	0.77 (0.62-0.95)*	0.53 (0.39-0.73)***	-
Ear-nose-throat	1.18 (0.72-1.91)	0.63 (0.26-1.58)	1.10 (0.84-1.45)	0.87 (0.66-1.14)	0.79 (0.28-2.22)	1.44 (0.98-2.12).	0.80 (0.50-1.30)	-	-	-
Gynecology	-	-	1.67 (1.23-2.27)**	0.96 (0.69-1.35)	-	1.17 (0.81-1.68)	1.33 (1.01-1.77)*	1.56 (1.15-2.14)**	0.52 (0.33-0.82)**	-
Others	1.02 (0.79-1.31)	1.27 (1.06-1.52)*	1.00 (0.75-1.32)	0.90 (0.72-1.13)	0.71 (0.40-1.26)	0.91 (0.71-1.17)	0.40 (0.29-0.54)***	1.14 (0.75-1.73)	0.75 (0.58-0.98)*	1.46 (1.14-1.88)**
Bed capacity (reference low to middle)
High occupancy	0.92 (0.57-1.50)	0.95 (0.79-1.14)	0.86 (0.71-1.04)	0.80 (0.62-1.03).	1.41 (0.77-2.59)	0.78 (0.65-0.94)**	0.82 (0.57-1.19)	0.84 (0.65-1.1)	0.70 (0.56-0.88)**	1.09 (0.89-1.35)
Over occupied	1.01 (0.68-1.51)	0.92 (0.78-1.08)	0.88 (0.70-1.11)	0.80 (0.62-1.05)	2.35 (1.38-4.03)**	0.97 (0.78-1.21)	0.78 (0.61-0.99)*	0.79 (0.62-1.01).	0.79 (0.62-1.01).	0.85 (0.66-1.09)
Dietician available	0.97 (0.79-1.18)	0.87 (0.72-1.06)	1.03 (0.87-1.24)	1.17 (0.96-1.43)	0.49 (0.21-1.15).	1.01 (0.80-1.28)	1.04 (0.86-1.27)	1.23 (0.98-1.55).	0.89 (0.74-1.07)	1.06 (0.84-1.33)
Nutrition team available	0.86 (0.72-1.04)	1.17 (1.00-1.37).	1.03 (0.85-1.25)	0.68 (0.51-0.91)**	-	1.13 (0.89-1.45)	1.12 (0.91-1.40)	0.56 (0.35-0.89)*	0.90 (0.74-1.11)	1.02 (0.85-1.22)
Nutrition care person available	1.09 (0.93-1.27)	1.16 (1.00-1.35).	0.96 (0.82-1.14)	1.35 (1.12-1.62)**	0.65 (0.47-0.92)*	0.93 (0.75-1.15)	1.02 (0.78-1.33)	0.90 (0.72-1.12)	1.30 (0.78-2.15)	1.67 (1.18-2.37)**
Screened at admission	1.06 (0.69-1.62)	-	1.35 (1.16-1.57)***	1.52 (0.92-2.52)	3.72 (1.84-7.56)***	-	1.15 (0.94-1.41)	-	0.90 (0.73-1.11)	-
Weight Δ in last 3 months (ref. idem or gained weight)
Lost weight	0.77 (0.67-0.88)***	0.86 (0.77-0.95)**	0.85 (0.72-1.02).	0.91 (0.80-1.04)	0.75 (0.67-0.84)***	0.82 (0.69-0.98)*	0.88 (0.75-1.02).	0.79 (0.68-0.91)**	0.89 (0.76-1.04)	0.96 (0.79-1.18)
Unsure or Missing	0.86 (0.72-1.03).	0.88 (0.65-1.2)	0.88 (0.67-1.16)	1.21 (0.97-1.51).	0.83 (0.52-1.33)	0.82 (0.58-1.16)	0.92 (0.75-1.11)	0.92 (0.71-1.18)	0.90 (0.67-1.2)	0.94 (0.77-1.16)
acomplete cases analysis
variables incidated with "-" had a value of zero and thus were omitted
Nutrition-related variable associated with a statistically significant increase in LOS
Nutrition-related variable associated with a statistically significant decrease in LOS
Signif. codes: 0 ‘***’ 0.001 ‘**’ 0.01 ‘*’ 0.05 ‘.’

## Sheet: Table S9
Table S9
Time to transfer country models 21-30: multivariable cause-specific Cox proportional hazards competing risks results for the outcome transferred
Country	UK	Slovenia	Switzerland	Australia	China	Finland	Oman	Thailand	Netherlands	UAE
N	1467	1048	981	967	920	871	837	825	788	779
C-Statistic	0.6688	0.6735	0.6081	0.6843	0.6643	0.6633	0.7183	0.7413	0.7164	0.8504
Variable Hazard Ratio (95% CI)
Age (reference 61-70)
18-50	0.28 (0.09-0.92)*	0.59 (0.23-1.51)	0.78 (0.37-1.68)	0.84 (0.28-2.54)	1.24 (0.83-1.83)	1.40 (0.63-3.09)	3.56 (0.66-19.23)	2.62 (0.61-11.32)	1.34 (0.51-3.55)	0.50 (0.12-2.19)
51-60	0.55 (0.2-1.57)	0.90 (0.32-2.55)	0.93 (0.41-2.12)	0.98 (0.43-2.27)	0.84 (0.51-1.41)	0.56 (0.28-1.15)	2.56 (0.64-10.32)	1.87 (0.66-5.35)	0.87 (0.35-2.16)	0.20 (0.06-0.76)*
71-120	1.1 (0.51-2.38)	1.32 (0.72-2.45)	1.40 (0.93-2.10)	1.82 (0.86-3.86)	0.77 (0.52-1.15)	1.58 (1.06-2.36)*	1.64 (0.34-7.97)	0.33 (0.06-2.10)	1.21 (0.63-2.32)	0.38 (0.19-0.79)**
Male	1.11 (0.76-1.63)	0.61 (0.36-1.03).	0.80 (0.54-1.18)	0.85 (0.56-1.31)	1.14 (0.84-1.56)	1.32 (0.91-1.92)	0.98 (0.25-3.97)	1.03 (0.34-3.14)	0.80 (0.50-1.27)	1.16 (0.64-2.12)
Comorbidities
Diabetes I/II	0.88 (0.56-1.4)	0.55 (0.33-0.89)*	1.30 (0.84-2.01)	0.73 (0.44-1.24)	0.62 (0.23-1.68)	1.42 (0.88-2.29)	1.64 (0.75-3.59)	0.94 (0.18-5.10)	1.24 (0.58-2.64)	0.78 (0.35-1.74)
Stroke	1.38 (0.79-2.42)	1.74 (0.85-3.59)	1.34 (0.71-2.51)	1.31 (0.76-2.25)	-	1.15 (0.40-3.32)	1.81 (0.27-12.52)	6.37 (0.6-68.56)	1.22 (0.54-2.76)	3.38 (0.92-12.49).
COPD	0.64 (0.27-1.52)	2.09 (0.66-6.63)	0.95 (0.54-1.68)	0.95 (0.50-1.82)	-	1.00 (0.41-2.48)	-	-	1.49 (0.72-3.09)	3.72 (0.59-23.70)
Myocardial infarction	0.76 (0.42-1.37)	2.20 (0.67-7.20)	1.77 (0.78-4.02)	1.00 (0.48-2.12)	-	1.81 (1.01-3.24)*	0.92 (0.10-8.71)	0.58 (0.05-7.85)	0.11 (0.03-0.46)**	0.73 (0.37-1.44)
Cardiac insufficiency	1.2 (0.6-2.42)	0.83 (0.35-1.98)	0.89 (0.57-1.39)	1.75 (1.01-3.03)*	0.29 (0.13-0.65)**	1.02 (0.58-1.80)	1.69 (0.14-21.73)	-	0.88 (0.47-1.64)	0.80 (0.37-1.74)
Others	0.79 (0.58-1.07)	1.07 (0.60-1.91)	0.82 (0.53-1.26)	1.01 (0.62-1.63)	0.84 (0.50-1.43)	2.28 (1.55-3.35)***	1.75 (0.62-4.96)	0.23 (0.06-0.91)*	1.09 (0.67-1.78)	2.61 (1.24-5.52)*
Affected Organs
Lung	0.91 (0.55-1.52)	0.83 (0.41-1.68)	0.93 (0.65-1.34)	0.81 (0.37-1.78)	0.90 (0.37-2.16)	2.69 (0.99-7.32).	0.52 (0.17-1.62)	0.57 (0.15-2.23)	2.7 (1.28-5.72)**	0.12 (0.02-0.73)*
Liver	0.96 (0.40-2.27)	1.09 (0.36-3.34)	1.19 (0.56-2.55)	0.47 (0.22-1.02).	0.74 (0.37-1.50)	0.23 (0.03-1.71)	2.85 (0.81-10.07)	0.35 (0.07-1.83)	0.53 (0.06-4.71)	-
Skeleton/bone/muscle	1.95 (1.04-3.63)*	0.42 (0.16-1.15).	1.37 (0.91-2.07)	0.88 (0.53-1.47)	0.84 (0.42-1.70)	2.17 (1.20-3.93)*	0.63 (0.15-2.60)	2.14 (0.37-12.38)	2.82 (1.23-6.45)*	1.12 (0.36-3.54)
Cancer	0.31 (0.12-0.82)*	0.69 (0.27-1.81)	0.76 (0.45-1.30)	0.36 (0.19-0.68)**	0.81 (0.53-1.21)	1.12 (0.68-1.83)	1.08 (0.33-3.62)	0.25 (0.06-1.17).	0.28 (0.09-0.84)*	0.24 (0.03-2.40)
Infection	0.96 (0.44-2.09)	1.50 (0.76-2.94)	0.80 (0.46-1.41)	0.43 (0.24-0.78)**	1.04 (0.50-2.18)	1.12 (0.70-1.80)	0.48 (0.15-1.53)	0.09 (0.02-0.48)**	0.78 (0.39-1.56)	0.97 (0.36-2.66)
Bed capacity (reference low to middle)
High occupancy	0.18 (0.07-0.47)***	1.26 (0.64-2.51)	0.92 (0.61-1.37)	1.98 (0.74-5.32)	0.99 (0.24-4.12)	0.57 (0.32-1.02).	1.66 (0.15-18.89)	0.78 (0.17-3.62)	0.79 (0.33-1.93)	0.37 (0.05-2.81)
Over occupied	0.44 (0.22-0.87)*	1.61 (0.84-3.09)	0.75 (0.43-1.32)	2.05 (0.76-5.51)	0.48 (0.14-1.75)	0.76 (0.40-1.45)	4.62 (1.35-15.88) *	0.67 (0.11-4.22)	1.40 (0.46-4.30)	9.13 (2.02-41.3)**
Dietician available	1.09 (0.62-1.93)	0.54 (0.27-1.08).	0.80 (0.54-1.20)	2.11 (1.25-3.55)**	2.22 (1.02-4.85)*	1.27 (0.75-2.16)	0.53 (0.12-2.29)	0.54 (0.20-1.49)	2.18 (0.84-5.64)	0.39 (0.08-2.14)
Nutrition team available	0.92 (0.50-1.71)	0.68 (0.39-1.20)	0.75 (0.44-1.27)	1.01 (0.46-2.24)	-	1.37 (0.66-2.83)	0.89 (0.26-3.15)	0.09 (0.01-0.87)*	0.90 (0.40-2.06)	2.10 (0.25-18.25)
Nutrition care person available	1.13 (0.61-2.09)	1.41 (0.75-2.68)	1.08 (0.74-1.58)	8.27 (1.39-49.51)*	2.07 (1.06-4.06)*	2.16 (1.20-3.89)*	0.90 (0.19-4.47)	2.73 (0.72-10.39)	-	-
Screened at admission	0.74 (0.25-2.27)	1.54 (0.92-2.57)	1.03 (0.68-1.56)	0.35 (0.12-0.99)*	-	0.50 (0.19-1.30)	0.50 (0.11-2.48)	-	4.26 (1.95-9.3)***	-
Weight Δ in last 3 months (ref. idem or gained weight)
Lost weight	1.17 (0.60-2.30)	0.98 (0.68-1.42)	1.08 (0.71-1.66)	1.01 (0.65-1.57)	0.90 (0.69-1.17)	1.21 (0.73-2.03)	1.94 (0.96-3.92) .	2.74 (0.73-10.35)	0.81 (0.54-1.23)	0.60 (0.34-1.05).
Unsure or Missing	1.85 (1.06-3.24)*	1.58 (0.58-4.33)	1.09 (0.62-1.94)	0.99 (0.59-1.66)	1.41 (1.00-1.99).	1.56 (0.81-3.03)	2.06 (0.96-4.46) .	1.83 (0.22-15.22)	0.53 (0.28-0.99)*	0.55 (0.19-1.59)
acomplete cases analysis
variables incidated with "-" had a value of zero and thus were omitted
Nutrition-related variable associated with a statistically significant increase in LOS
Nutrition-related variable associated with a statistically significant decrease in LOS
Signif. codes: 0 ‘***’ 0.001 ‘**’ 0.01 ‘*’ 0.05 ‘.’

## Sheet: Table S10
Table S10
Time to in-hospital death country models 21-30: multivariable cause-specific Cox proportional hazards competing risks results for the outcome died in hospital
Country	UK	Slovenia	Switzerland	Australia	China	Finland	Oman	Thailand	Netherlands	UAE
N	1467	1048	981	967	920	871	837	825	788	779
C-Statistic	0.7420	0.7708	0.7049	0.8075	-	0.8013	0.8668	0.7095	0.6298	0.7325
Variable Hazard Ratio (95% CI)
Age (reference 61-70)					-
18-50	0.26 (0.06-1.25).	0.21 (0.03-1.67)	0.90 (0.17-4.82)	1.84 (0.1-35.25)	-	1.86 (0.11-32.54)	0.04 (0.01-0.17)***	0.60(0.17-2.20)	0.17 (0.03-1.29).	1.78 (0.50-6.33)
51-60	1.22 (0.60-2.51)	0.68 (0.20-2.41)	1.13 (0.27-4.70)	0.81 (0.04-16.9)	-	1.07 (0.26-4.45)	0.42 (0.10-1.73)	0.16 (0.04-0.68)	3.09 (0.92-10.41).	6.12 (1.80-20.8)**
71-120	2.06 (1.05-4.01)*	2.08 (0.83-5.20)	3.08 (1.33-7.11)**	1.61 (0.33-8.04)	-	1.24 (0.31-4.97)	1.78 (0.73-4.37)	1.12 (0.35-3.62)	4.20 (1.69-10.46)**	1.97 (0.48-8.17)
Male	1.01 (0.58-1.73)	1.29 (0.69-2.43)	1.03 (0.55-1.94)	3.57 (1.53-8.34)**	-	0.31 (0.09-1.12).	2.22 (0.55-8.96)	0.62 (0.18-2.20)	2.66 (1.21-5.88)*	0.44 (0.18-1.10).
Comorbidities
Diabetes I/II	1.55 (0.80-2.98)	1.14 (0.44-2.97)	0.71 (0.23-2.22)	1.46 (0.45-4.77)	-	0.53 (0.12-2.47)	0.39 (0.13-1.14).	1.11 (0.42-2.93)	0.74 (0.32-1.72)	0.46 (0.25-0.87)*
Stroke	1.06 (0.47-2.42)	0.98 (0.32-3.02)	-	-	-	1.76 (0.33-9.53)	3.35 (1.22-9.19)*	2.76 (0.39-19.58)	1.14 (0.40-3.26)	3.18 (0.74-13.67)
COPD	0.90 (0.31-2.67)	0.92 (0.37-2.30)	2.36 (1.00-5.57).	0.08 (0.02-0.35)***	-	2.24 (0.81-6.21)	0.23 (0.06-0.89)*	0.13 (0.01-1.88)	0.50 (0.14-1.89)	5.55 (0.25-125.1)
Myocardial infarction	0.92 (0.37-2.33)	1.36 (0.32-5.82)	1.70 (0.39-7.38)	1.29 (0.38-4.44)	-	7.36 (1.54-35.28)*	7.7 (3.07-19.30)***	-	0.39 (0.10-1.52)	1.33 (0.38-4.76)
Cardiac insufficiency	0.79 (0.32-1.97)	1.19 (0.56-2.57)	1.92 (0.73-5.09)	6.17 (2.02-18.87)**	-	3.12 (0.74-13.3)	1.15 (0.31-4.28)	0.99 (0.34-2.84)	0.73 (0.24-2.29)	6.98 (2.39-20.41)***
Others	0.86 (0.49-1.52)	1.16 (0.66-2.04)	1.23 (0.57-2.64)	0.62 (0.24-1.60)	-	1.59 (0.71-3.56)	1.10 (0.55-2.19)	0.87 (0.28-2.75)	0.81 (0.34-1.93)	4.11 (1.23-13.71)*
Affected Organs
Lung	1.86 (1.00-3.44).	2.47 (1.38-4.45)	0.83 (0.30-2.33)	3.17 (0.84-12.05).	-	1.49 (0.29-7.60)	1.35 (0.53-3.43)	2.34 (1.00-5.50)	2.48 (0.96-6.43).	0.48 (0.05-4.92)
Liver	3.88 (1.91-7.90)***	2.12 (0.68-6.66)	2.04 (0.66-6.35)	0.94 (0.16-5.64)	-	0.74 (0.12-4.78)	1.74 (0.17-18.33)	2.74 (1.01-7.49)	0.69 (0.09-5.30)	-
Skeleton/bone/muscle	1.29 (0.64-2.64)	0.64 (0.15-2.85)	1.07 (0.27-4.27)	0.51 (0.10-2.69)	-	1.27 (0.35-4.58)	0.41 (0.09-2.08)	0.47 (0.12-1.99)	0.41 (0.10-1.76)	-
Cancer	3.25 (1.74-6.10)***	1.77 (0.77-4.10)	3.19 (1.36-7.52)**	3.99 (1.15-13.89)*	-	2.41 (0.91-6.43).	2.22 (0.82-6.02)	2.01 (0.82-4.96)	2.42 (0.82-7.17)	4.72 (1.68-13.3)**
Infection	2.45 (0.91-6.62).	1.55 (0.55-4.41)	0.69 (0.13-3.76)	3.17 (0.94-10.71).	-	0.72 (0.17-2.97)	5.6 (1.01-31.13)*	0.60 (0.21-1.74)	3.25 (0.36-29.43)	-
Bed capacity (reference low to middle)
High occupancy	1.12 (0.38-3.36)	0.49 (0.19-1.25)	1.14 (0.42-3.07)	0.86 (0.30-2.47)	-	1.3 (0.31-5.46)	0.49 (0.10-2.43)	1.40 (0.27-7.41)	0.94 (0.30-2.95)	1.12 (0.18-7.13)
Over occupied	1.04 (0.40-2.66)	1.86 (0.94-3.67)	0.72 (0.16-3.41)	0.97 (0.37-2.58)	-	0.94 (0.20-4.45)	0.17 (0.05-0.66)*	1.20 (0.24-6.11)	1.12 (0.37-3.43)	0.36 (0.06-2.32)
Dietician available	1.71 (0.81-3.60)	0.53 (0.21-1.33)	1.16 (0.35-3.93)	1.33 (0.37-4.80)	-	0.67 (0.27-1.63)	0.68 (0.27-1.75)	1.27 (0.46-3.50)	1.63 (0.58-4.56)	4.23 (0.75-24.08)
Nutrition team available	0.90 (0.39-2.12)	0.85 (0.37-1.94)	1.35 (0.20-9.28)	0.31 (0.07-1.33)	-	0.30 (0.1-0.93)*	0.85 (0.25-2.85)	0.38 (0.05-3.27)	2.26 (0.66-7.75)	0.99 (0.25-4.02)
Nutrition care person available	0.56 (0.28-1.15)	1.16 (0.48-2.82)	0.82 (0.21-3.32)	-	-	-	0.89 (0.35-2.26)	1.32 (0.60-2.91)	0.79 (0.32-1.98)	-
Screened at admission	0.58 (0.21-1.59)	1.08 (0.54-2.16)	0.94 (0.41-2.16)	2.27 (0.28-18.74)	-	0.38 (0.12-1.19).	1.55 (0.36-6.75)	0.44 (0.10-1.92)	1.07 (0.26-4.41)	-
Weight Δ in last 3 months (ref. idem or gained weight)
Lost weight	3.37 (1.60-7.09)**	1.28 (0.62-2.63)	1.95 (0.74-5.16)	0.71 (0.20-2.62)	-	1.84 (0.45-7.59)	2.32 (0.66-8.18)	0.69 (0.15-3.17)	0.73 (0.30-1.83)	1.36 (0.36-5.14)
Unsure or Missing	3.75 (1.49-9.44)**	4.89 (2.20-10.85)	8.49 (3.14-22.99)***	5.12 (1.02-25.68)*	-	5.63 (1.75-18.13)**	1.35 (0.31-6.00)	1.49 (0.46-4.87)	1.22 (0.45-3.34)	1.18 (0.26-5.49)
acomplete cases analysis
variables incidated with "-" had a value of zero and thus were omitted
Nutrition-related variable associated with a statistically significant increase in LOS
Nutrition-related variable associated with a statistically significant decrease in LOS
Signif. codes: 0 ‘***’ 0.001 ‘**’ 0.01 ‘*’ 0.05 ‘.’

[truncated: 1 more sheets: Table S11]
